# Supplementary material for: 2-[(3-Bromo­anilino)meth­yl]-1,2-benzo­thia­zol-3(2H)-one
Source: Acta Crystallogr Sect E Struct Rep Online. 2012 Apr 4;68(Pt 5):o1303. doi: 10.1107/S1600536812012263 (PMC3344448; doi:10.1107/S1600536812012263)
Supplement: Supplementary file 2 [file e-68-o1303-Isup2.hkl]

# 
# h,k,l, Fc-squared, Fo-squared, sigma(Fo-squared) and status flag 
# 
data_I
_shelx_title ' Y2924 in P2(1)/c' 
_shelx_refln_list_code          4 
_shelx_F_calc_maximum      200.94 
_exptl_crystal_F_000       672.00 
_reflns_d_resolution_high  0.7302 
 
loop_ 
 _symmetry_equiv_pos_as_xyz 
 'x, y, z' 
 '-x, y+1/2, -z+1/2' 
 '-x, -y, -z' 
 'x, -y-1/2, z-1/2' 
 
_cell_length_a     7.3513 
_cell_length_b    22.7813 
_cell_length_c     8.5588 
_cell_angle_alpha  90.000 
_cell_angle_beta  109.580 
_cell_angle_gamma  90.000 
 
_shelx_F_squared_multiplier     1.000 
 
loop_ 
 _refln_index_h 
 _refln_index_k 
 _refln_index_l 
 _refln_F_squared_calc 
 _refln_F_squared_meas 
 _refln_F_squared_sigma 
 _refln_observed_status 
   2   0   0    40377.11    40164.59    435.84 o 
   3   0   0    18199.28    18905.35    176.77 o 
   4   0   0      118.09       74.88     13.91 o 
   5   0   0      574.86      536.31     34.04 o 
   6   0   0      371.11      368.75     38.30 o 
   7   0   0     1012.70      946.46     47.89 o 
   8   0   0     1021.99      945.16     80.04 o 
   9   0   0      376.27      450.53     88.47 o 
   2   1   0    16536.13    16866.23    193.04 o 
   3   1   0     3518.99     3519.93     29.72 o 
   4   1   0      561.24      513.12     21.11 o 
   5   1   0     1923.03     1883.74     38.49 o 
   6   1   0     1219.24     1202.35     36.54 o 
   7   1   0      486.67      509.01     28.67 o 
   8   1   0      132.10      131.30     26.00 o 
   9   1   0      123.62      117.17     37.36 o 
   1   2   0     2281.50     2368.10     16.64 o 
   2   2   0    20798.27    21245.26     95.66 o 
   3   2   0     5069.97     5137.20     38.10 o 
   4   2   0    14031.61    15351.63    136.33 o 
   5   2   0     1353.95     1369.81     32.78 o 
   6   2   0      265.78      277.58     55.44 o 
   7   2   0      539.58      548.47     30.44 o 
   8   2   0      891.17      864.84     38.71 o 
   9   2   0      217.68      189.04     29.55 o 
   1   3   0     2733.18     2657.92     19.76 o 
   2   3   0       87.10       92.53      5.29 o 
   3   3   0     1010.43      924.41     17.72 o 
   4   3   0     7129.09     7423.15     89.43 o 
   5   3   0      263.51      287.95     25.25 o 
   6   3   0     5071.23     5240.99     84.22 o 
   7   3   0      436.79      447.13     27.73 o 
   8   3   0       85.64       66.91     33.83 o 
   9   3   0      386.72      393.22     39.40 o 
   0   4   0     1575.92     1845.53     19.53 o 
   1   4   0      260.29      258.53      5.41 o 
   2   4   0     1064.44     1160.54     11.20 o 
   3   4   0      574.29      505.04     10.79 o 
   4   4   0       16.33       15.15     11.11 o 
   5   4   0      724.00      696.45     24.95 o 
   6   4   0       78.65       83.10     24.89 o 
   7   4   0        6.07       28.53     25.18 o 
   8   4   0      349.45      316.74     38.93 o 
   9   4   0        2.28       49.68     32.73 o 
   1   5   0     1319.83     1290.94     20.94 o 
   2   5   0       70.16       92.95      4.35 o 
   3   5   0      369.77      366.14      9.73 o 
   4   5   0      308.95      336.35     12.91 o 
   5   5   0      493.32      473.86     25.67 o 
   6   5   0      286.33      298.91     24.70 o 
   7   5   0       25.05       53.24     20.79 o 
   8   5   0      221.90      213.65     40.03 o 
   9   5   0        9.35       43.37     31.43 o 
   0   6   0      451.65      462.46     12.17 o 
   1   6   0      918.37      844.12     15.45 o 
   2   6   0      469.41      448.05      5.97 o 
   3   6   0      153.91      154.67      8.74 o 
   4   6   0      873.14      797.96     25.90 o 
   5   6   0     3701.55     3779.57     66.27 o 
   6   6   0        7.86       17.26     17.00 o 
   7   6   0      820.03      706.97     41.67 o 
   8   6   0      985.08     1054.69     50.59 o 
   9   6   0       86.12       71.09     29.24 o 
   1   7   0       74.01       54.79      4.77 o 
   2   7   0     4711.76     4708.02     48.27 o 
   3   7   0     3856.08     3657.47     30.88 o 
   4   7   0      166.42      164.55     11.70 o 
   5   7   0     1551.73     1483.67     44.02 o 
   6   7   0     1297.84     1248.90     36.68 o 
   7   7   0      883.19      869.69     46.02 o 
   8   7   0       37.60       22.06     26.86 o 
   9   7   0      376.56      379.41     43.17 o 
   0   8   0     4272.72     4088.89     73.28 o 
   1   8   0     6382.61     6221.53     88.52 o 
   2   8   0      403.48      413.76      6.67 o 
   3   8   0     3492.10     3734.86     37.45 o 
   4   8   0     4537.25     4385.16     63.43 o 
   5   8   0     4336.33     4246.65     53.90 o 
   6   8   0       74.26       64.51     15.10 o 
   7   8   0      890.62      904.00     44.34 o 
   8   8   0     1588.41     1695.71     59.66 o 
   9   8   0      326.51      307.02     41.58 o 
   1   9   0    14324.81    13676.96    283.64 o 
   2   9   0     4936.15     4676.56     79.55 o 
   3   9   0     2155.71     2161.55     74.06 o 
   4   9   0      310.01      297.03     12.17 o 
   5   9   0      566.40      539.64     18.23 o 
   6   9   0     1812.69     1733.83     69.48 o 
   7   9   0      644.88      623.90     47.87 o 
   8   9   0       99.10       89.80     35.84 o 
   9   9   0      367.90      308.14     36.94 o 
   0  10   0    17231.54    17487.35    539.42 o 
   1  10   0     4543.47     4467.27    106.68 o 
   2  10   0      193.67      178.59     14.81 o 
   3  10   0     5288.79     5571.44     80.66 o 
   4  10   0     3730.13     3888.75    111.46 o 
   5  10   0     1049.58     1033.02     17.08 o 
   6  10   0       81.44       67.07     27.65 o 
   7  10   0      631.85      626.15     48.22 o 
   8  10   0      578.61      538.43     45.33 o 
   1  11   0     7791.96     8439.88    118.09 o 
   2  11   0     2434.48     2155.89     55.96 o 
   3  11   0     1571.57     1716.46     44.87 o 
   4  11   0     1258.18     1246.34     48.38 o 
   5  11   0       67.87       83.04     27.12 o 
   6  11   0      582.59      618.41     44.65 o 
   7  11   0      114.58      110.31     28.19 o 
   8  11   0       21.00       18.94     26.14 o 
   0  12   0      124.22      106.70     11.77 o 
   1  12   0     1033.35     1003.17     64.17 o 
   2  12   0      723.03      772.77     34.25 o 
   3  12   0     1032.85     1141.39     39.26 o 
   4  12   0     1510.68     1583.34     47.93 o 
   5  12   0      181.77      195.63     31.92 o 
   6  12   0       36.46       69.71     31.38 o 
   7  12   0        4.33       21.26     24.92 o 
   8  12   0       76.61       32.65     26.23 o 
   1  13   0      148.59      127.95     15.65 o 
   2  13   0      367.18      294.08     19.42 o 
   3  13   0      177.31      199.10     29.17 o 
   4  13   0      889.18      903.07     40.50 o 
   5  13   0       10.47       48.21     29.72 o 
   6  13   0      149.46      168.15     35.85 o 
   7  13   0      202.31      215.06     50.84 o 
   8  13   0       37.30       42.28     30.86 o 
   0  14   0     2620.37     2336.30     77.59 o 
   1  14   0      537.66      522.96     21.72 o 
   2  14   0      205.22      149.56     17.96 o 
   3  14   0     2245.06     2240.90     72.75 o 
   4  14   0      798.38      800.25     42.29 o 
   5  14   0     1501.85     1592.10     54.95 o 
   6  14   0      213.64      218.79     36.46 o 
   7  14   0      126.25       95.50     28.28 o 
   8  14   0       80.90      105.63     50.43 o 
   1  15   0     2782.44     2717.72     47.52 o 
   2  15   0      504.13      458.72     20.16 o 
   3  15   0      248.90      279.89     37.27 o 
   4  15   0       14.18       32.89     29.70 o 
   5  15   0       35.73       29.84     24.88 o 
   6  15   0     1151.25     1137.22     51.99 o 
   7  15   0       59.14       64.30     29.11 o 
   8  15   0       14.61       13.62     27.45 o 
   0  16   0     1218.12     1263.48     43.91 o 
   1  16   0     1051.42     1006.57     36.59 o 
   2  16   0      186.88      167.13     12.11 o 
   3  16   0      263.30      296.85     37.32 o 
   4  16   0     2553.05     2636.44     75.51 o 
   5  16   0     1800.58     1852.12     94.17 o 
   6  16   0        1.12       -8.95     25.14 o 
   7  16   0     1011.76     1015.01     50.41 o 
   8  16   0      910.06      920.25     56.19 o 
   1  17   0       64.40       54.10     10.86 o 
   2  17   0     1855.65     1779.48     63.65 o 
   3  17   0     2652.49     2695.99     70.78 o 
   4  17   0      245.48      211.89     40.09 o 
   5  17   0      460.06      499.23     62.70 o 
   6  17   0     1907.41     2007.03     61.67 o 
   7  17   0      580.77      627.07     52.28 o 
   0  18   0     4222.03     4437.42     95.77 o 
   1  18   0     1476.90     1486.70     55.10 o 
   2  18   0        0.28       19.24     24.66 o 
   3  18   0     1187.09     1238.16     52.45 o 
   4  18   0     1669.31     1656.87     55.42 o 
   5  18   0     1366.83     1462.96     60.06 o 
   6  18   0       16.81       40.77     29.25 o 
   7  18   0      181.19      237.77     37.29 o 
   1  19   0     1505.56     1526.39     36.23 o 
   2  19   0     1911.90     1866.85     81.26 o 
   3  19   0      311.62      302.11     37.34 o 
   4  19   0       53.68       26.86     30.00 o 
   5  19   0      416.05      477.26     83.32 o 
   6  19   0      628.99      611.13     45.30 o 
   7  19   0       96.74       67.21     27.68 o 
   0  20   0     3828.30     4141.62    103.32 o 
   1  20   0      471.03      471.43     27.19 o 
   2  20   0       15.50        4.29      9.22 o 
   3  20   0     2113.76     2248.40     71.96 o 
   4  20   0      590.09      741.50     44.18 o 
   5  20   0       33.76       58.02     30.91 o 
   6  20   0        0.47        9.41     29.43 o 
   7  20   0       36.51       47.21     26.03 o 
   1  21   0      290.42      276.74     25.18 o 
   2  21   0      486.99      450.79     39.98 o 
   3  21   0      125.65      137.75     35.60 o 
   4  21   0       91.80      101.02     34.65 o 
   5  21   0       30.74       38.11     26.82 o 
   6  21   0        2.15       20.44     29.18 o 
   7  21   0       27.85       25.07     34.57 o 
   0  22   0     1318.98     1241.23     47.01 o 
   1  22   0      106.80      133.94     22.83 o 
   2  22   0       77.46       69.67     27.73 o 
   3  22   0        0.87       38.53     28.45 o 
   4  22   0       96.51       80.97     33.96 o 
   5  22   0       32.97       47.01     30.88 o 
   6  22   0       75.41       46.20     25.98 o 
   1  23   0      749.20      757.86     29.59 o 
   2  23   0      349.95      318.41     40.51 o 
   3  23   0       17.61       17.19     26.16 o 
   4  23   0      107.11      116.34     36.03 o 
   5  23   0       80.16       74.58     30.68 o 
   6  23   0       34.38       50.07     28.80 o 
   0  24   0     3720.83     3779.96    103.36 o 
   1  24   0      239.88      262.35     34.44 o 
   2  24   0      464.50      393.06     40.25 o 
   3  24   0      795.66      766.23     55.27 o 
   4  24   0      141.98      158.77     38.92 o 
   5  24   0        1.65        3.31     28.10 o 
   6  24   0       32.97       27.05     34.03 o 
   1  25   0      468.10      490.90     35.80 o 
   2  25   0      994.42     1000.30     55.44 o 
   3  25   0      314.01      248.89     39.55 o 
   4  25   0      268.30      286.74     41.49 o 
   5  25   0      259.88      319.11     52.43 o 
   0  26   0     1324.21     1367.87     56.05 o 
   1  26   0      135.09      192.96     41.40 o 
   2  26   0       75.54       42.16     24.78 o 
   3  26   0      456.88      533.80     56.96 o 
   4  26   0      371.46      384.33     50.13 o 
   5  26   0      361.25      381.50     45.06 o 
   1  27   0       29.35       23.56     19.73 o 
   2  27   0       89.15      115.67     28.84 o 
   3  27   0      577.33      545.97     45.13 o 
   4  27   0      502.33      393.12     52.67 o 
   0  28   0       76.34       45.60     47.58 o 
   1  28   0      130.81       70.44     32.98 o 
   2  28   0      259.76      273.30     42.23 o 
   3  28   0       47.22       40.45     24.60 o 
   4  28   0      544.35      481.31     89.50 o 
   1  29   0       87.67      112.58     43.82 o 
   2  29   0      234.77      204.97     34.05 o 
   3  29   0       21.60       44.84     26.39 o 
   0  30   0      641.55      759.01     97.23 o 
   1  30   0      158.46      210.02     54.59 o 
   2  30   0      168.51      124.23     30.02 o 
   1  31   0      239.12      247.86     68.02 o 
  -9   1   1      186.79      165.52     37.12 o 
  -8   1   1       49.43       44.82     21.86 o 
  -7   1   1       68.55       74.41     20.77 o 
  -6   1   1      148.78      157.96     30.92 o 
  -5   1   1     1911.02     1912.70     37.49 o 
  -4   1   1     2744.63     2921.34     79.41 o 
  -3   1   1      952.86      878.15     13.26 o 
  -2   1   1    17913.92    18753.99    120.21 o 
  -1   1   1      776.01      788.73     11.60 o 
   0   1   1      154.17       87.93      8.92 o 
   1   1   1      607.81      569.93     12.99 o 
   2   1   1      318.70      334.02      7.53 o 
   3   1   1      931.39      983.14     12.79 o 
   4   1   1      253.84      237.55     14.30 o 
   5   1   1       14.67       16.01     14.51 o 
   6   1   1        3.76       -5.68     14.35 o 
   7   1   1      452.05      412.61     28.15 o 
   8   1   1      264.91      215.21     29.65 o 
   9   1   1       42.35       45.48     26.81 o 
  -9   2   1        2.58       26.06     22.67 o 
  -8   2   1       68.56      102.84     29.55 o 
  -7   2   1     2352.68     2438.40     46.30 o 
  -6   2   1     2147.38     2205.52     51.60 o 
  -5   2   1      545.60      527.73     27.36 o 
  -4   2   1    11175.04    11776.74     93.84 o 
  -3   2   1     5931.15     5835.05     41.55 o 
  -2   2   1     1725.79     1755.16     24.35 o 
  -1   2   1     8761.59     8921.20     47.84 o 
   0   2   1       49.94       66.56      5.15 o 
   1   2   1     2184.70     2110.01     18.54 o 
   2   2   1       10.11       12.22      5.81 o 
   3   2   1      355.02      371.50     13.22 o 
   4   2   1      932.31      942.88     24.79 o 
   5   2   1     1243.03     1262.17     32.38 o 
   6   2   1      670.68      701.13     29.34 o 
   7   2   1       25.49       46.96     28.19 o 
   8   2   1      529.02      526.65     53.19 o 
   9   2   1      298.34      228.02     43.22 o 
  -9   3   1      565.00      535.69     56.73 o 
  -8   3   1     1590.63     1522.97     87.56 o 
  -7   3   1        1.86       10.70     18.33 o 
  -6   3   1     6234.49     6407.96     80.03 o 
  -5   3   1     4868.24     4942.24     64.46 o 
  -4   3   1      262.60      343.15     15.47 o 
  -3   3   1       43.65       34.09      5.87 o 
  -2   3   1     1817.87     1684.23     21.73 o 
  -1   3   1     4265.60     4343.15     26.29 o 
   0   3   1    23037.35    22573.02    169.37 o 
   1   3   1     1898.17     1902.15     12.48 o 
   2   3   1     3492.63     3520.98     37.56 o 
   3   3   1     8113.43     8385.86     94.63 o 
   4   3   1     1734.18     1686.17     26.46 o 
   5   3   1       82.73       89.06     19.41 o 
   6   3   1     1338.40     1369.70     37.40 o 
   7   3   1     2085.57     2068.27     42.00 o 
   8   3   1      243.88      256.61     33.31 o 
   9   3   1       18.73       54.95     30.31 o 
  -9   4   1      242.46      311.86     45.00 o 
  -8   4   1     3020.63     2975.90     53.71 o 
  -7   4   1     1539.28     1540.17     39.58 o 
  -6   4   1      299.63      279.72     27.76 o 
  -5   4   1       45.74       34.76     11.42 o 
  -4   4   1     1362.32     1349.75     40.51 o 
  -3   4   1     5611.07     5572.14     57.94 o 
  -2   4   1    16266.29    16461.73     90.67 o 
  -1   4   1     5425.87     5484.03     27.18 o 
   0   4   1    14875.35    14429.06    127.60 o 
   1   4   1    13812.99    13837.87     88.30 o 
   2   4   1     1062.04      980.38     22.35 o 
   3   4   1      756.92      720.68     16.61 o 
   4   4   1     4380.43     4231.68     51.08 o 
   5   4   1     4092.70     4072.58     77.95 o 
   6   4   1      352.07      365.50     27.32 o 
   7   4   1      513.46      455.14     30.14 o 
   8   4   1      521.84      556.44     37.64 o 
   9   4   1      303.84      304.91     40.21 o 
  -9   5   1      356.44      362.73     43.30 o 
  -8   5   1       90.89       82.59     28.90 o 
  -7   5   1      558.54      567.21     40.75 o 
  -6   5   1      191.56      197.54     24.81 o 
  -5   5   1     3164.10     3131.20     48.59 o 
  -4   5   1     6494.99     6994.01     65.29 o 
  -3   5   1      209.45      212.30     13.17 o 
  -2   5   1     7822.10     8207.96     46.98 o 
  -1   5   1    21713.62    22182.68    126.58 o 
   0   5   1    13044.25    13211.92     76.02 o 
   1   5   1       43.33       40.89      3.20 o 
   2   5   1    20495.27    20757.74    120.94 o 
   3   5   1    10970.25    11603.61     87.59 o 
   4   5   1      174.13      165.98     11.77 o 
   5   5   1      319.27      309.35     16.07 o 
   6   5   1     1952.44     2057.05     60.24 o 
   7   5   1     1431.82     1436.44     49.35 o 
   8   5   1      241.42      247.57     32.78 o 
   9   5   1       46.05       46.89     24.50 o 
  -9   6   1      194.56      193.88     36.92 o 
  -8   6   1      284.03      335.95     39.41 o 
  -7   6   1      672.95      684.77     30.86 o 
  -6   6   1      816.82      776.89     30.51 o 
  -5   6   1      171.74      129.97     26.18 o 
  -4   6   1     4633.94     4982.89     56.71 o 
  -3   6   1     3568.77     3539.18     59.44 o 
  -2   6   1     3652.11     3540.18     22.24 o 
  -1   6   1     1833.62     1896.05     15.01 o 
   0   6   1     6813.61     7026.01     34.89 o 
   1   6   1     9910.42     9765.68     95.59 o 
   2   6   1     1733.10     1678.22     24.55 o 
   3   6   1      790.76      800.82     19.85 o 
   4   6   1     3945.44     3826.53     49.46 o 
   5   6   1     2000.33     1994.82     45.90 o 
   6   6   1      309.24      311.15     25.71 o 
   7   6   1      331.69      228.45     65.50 o 
   8   6   1      158.47      173.69     39.36 o 
  -9   7   1      144.84       97.73     31.95 o 
  -8   7   1     1122.77     1001.84     46.61 o 
  -7   7   1      339.21      307.42     28.38 o 
  -6   7   1     1560.48     1675.06     45.33 o 
  -5   7   1     1202.02     1169.08     32.08 o 
  -4   7   1       72.80       64.48     14.37 o 
  -3   7   1       82.74      111.58     11.50 o 
  -2   7   1     2660.55     2721.62     45.53 o 
  -1   7   1     8915.40     9143.22     72.74 o 
   0   7   1       36.06       34.03      6.23 o 
   1   7   1      219.62      195.67      5.64 o 
   2   7   1      230.52      209.80     19.37 o 
   3   7   1     2436.52     2380.50     66.83 o 
   4   7   1     3117.34     3316.32     56.48 o 
   5   7   1      134.25      117.47     11.12 o 
   6   7   1     1264.72     1274.19     49.44 o 
   7   7   1      501.85      572.37     40.01 o 
   8   7   1       47.71       79.62     33.81 o 
  -9   8   1       13.11       51.70     28.78 o 
  -8   8   1      291.13      251.76     40.49 o 
  -7   8   1      780.22      730.13     38.58 o 
  -6   8   1      563.87      603.19     46.01 o 
  -5   8   1     1882.16     1951.17     46.44 o 
  -4   8   1     2449.00     2455.87     80.72 o 
  -3   8   1      561.79      542.96     16.43 o 
  -2   8   1     5078.01     5366.41    118.45 o 
  -1   8   1        3.45       14.46      5.57 o 
   0   8   1     1202.79     1278.61     13.61 o 
   1   8   1     2130.84     2379.82     36.33 o 
   2   8   1       19.74       23.69     20.01 o 
   3   8   1        0.01       11.68     15.91 o 
   4   8   1       71.59       72.44      8.36 o 
   5   8   1       40.94       39.85     11.61 o 
   6   8   1      880.61      815.50     45.39 o 
   7   8   1       55.27       59.90     29.75 o 
   8   8   1       47.11       34.50     24.36 o 
  -9   9   1        1.66       26.28     28.11 o 
  -8   9   1       13.92       18.35     25.79 o 
  -7   9   1        9.13        3.93     24.51 o 
  -6   9   1        1.06        9.96     12.73 o 
  -5   9   1      143.69      171.00     12.85 o 
  -4   9   1       38.29       47.79      9.53 o 
  -3   9   1     1426.81     1409.42     23.58 o 
  -2   9   1      349.90      368.48     14.51 o 
  -1   9   1     2515.04     2426.71     27.63 o 
   0   9   1      277.74      250.34      8.22 o 
   1   9   1       21.94       25.64      4.96 o 
   2   9   1      408.81      359.06     24.36 o 
   3   9   1      296.26      260.98     23.25 o 
   4   9   1       26.22       52.62     21.00 o 
   5   9   1       36.58       42.55     13.02 o 
   6   9   1      482.86      469.30     43.14 o 
   7   9   1       33.25       35.13     24.50 o 
   8   9   1       47.37       49.64     23.39 o 
  -9  10   1       20.62       23.84     25.80 o 
  -8  10   1      273.84      199.87     37.28 o 
  -7  10   1      128.42      129.97     34.46 o 
  -6  10   1       57.94       68.63     25.34 o 
  -5  10   1       24.04       18.67      8.88 o 
  -4  10   1     1624.38     1651.53     31.45 o 
  -3  10   1       97.54       71.01      9.49 o 
  -2  10   1       13.52       29.49      8.42 o 
  -1  10   1      527.63      572.07     11.63 o 
   0  10   1       13.33       12.95      6.07 o 
   1  10   1     4336.46     4469.97     47.89 o 
   2  10   1     1574.00     1722.37     36.31 o 
   3  10   1     1210.35     1234.72     37.23 o 
   4  10   1     1058.11     1033.11     37.91 o 
   5  10   1      236.18      253.36     33.80 o 
   6  10   1       24.38       39.88     26.74 o 
   7  10   1      177.09      155.16     35.08 o 
   8  10   1      192.21       97.91     29.26 o 
  -9  11   1      509.14      572.20     60.93 o 
  -8  11   1      556.54      563.42     55.28 o 
  -7  11   1        0.37       25.72     32.56 o 
  -6  11   1     1334.18     1382.73     49.76 o 
  -5  11   1     3570.58     3546.78     49.76 o 
  -4  11   1      549.23      540.00     19.40 o 
  -3  11   1     1150.14     1172.15     44.26 o 
  -2  11   1     5629.81     5766.30     89.28 o 
  -1  11   1      411.53      341.42     14.76 o 
   0  11   1       15.41        8.58      9.57 o 
   1  11   1      185.50      257.60     11.45 o 
   2  11   1      626.95      624.85     30.65 o 
   3  11   1     2390.66     2476.71     55.44 o 
   4  11   1     1418.59     1397.86     46.65 o 
   5  11   1      107.22      114.13     30.71 o 
   6  11   1      822.06      860.83     58.71 o 
   7  11   1      440.31      481.31     43.25 o 
   8  11   1      109.02       84.57     32.43 o 
  -9  12   1       50.83       64.04     30.79 o 
  -8  12   1      387.40      368.22     39.49 o 
  -7  12   1     2676.62     2661.79     83.31 o 
  -6  12   1     1204.78     1230.03     46.68 o 
  -5  12   1     1283.29     1253.37     48.64 o 
  -4  12   1     3152.37     2983.52     39.98 o 
  -3  12   1     5525.30     5437.85    128.75 o 
  -2  12   1      263.93      256.74     16.99 o 
  -1  12   1     2027.33     1983.74     47.00 o 
   0  12   1     6599.63     6615.71     93.46 o 
   1  12   1     1984.54     1953.10     36.98 o 
   2  12   1      236.97      332.29     30.81 o 
   3  12   1      122.03      145.25     27.81 o 
   4  12   1     2226.74     2177.21     54.99 o 
   5  12   1      331.70      359.14     35.39 o 
   6  12   1      562.07      573.05     43.02 o 
   7  12   1       27.44       50.32     28.36 o 
   8  12   1      171.21      128.05     35.67 o 
  -8  13   1      416.39      403.86     39.53 o 
  -7  13   1        1.90       28.51     27.68 o 
  -6  13   1     1387.65     1410.92     51.23 o 
  -5  13   1     3839.04     3920.51     83.51 o 
  -4  13   1     1271.53     1203.37     28.14 o 
  -3  13   1      123.90      102.87      9.49 o 
  -2  13   1     7038.36     6959.37    122.61 o 
  -1  13   1     6221.91     6227.12    115.04 o 
   0  13   1     1289.30     1282.07     28.24 o 
   1  13   1     1272.51     1208.30     47.34 o 
   2  13   1     4044.94     4258.72     70.77 o 
   3  13   1      538.08      508.08     32.51 o 
   4  13   1     1218.46     1235.40     47.53 o 
   5  13   1      196.92      212.30     36.01 o 
   6  13   1      368.58      388.38     38.12 o 
   7  13   1     2960.34     2887.39     70.37 o 
   8  13   1      590.05      527.42     45.05 o 
  -8  14   1      910.39      880.48     55.64 o 
  -7  14   1      437.77      429.64     41.10 o 
  -6  14   1       78.07      106.56     29.74 o 
  -5  14   1       81.50       85.26     29.94 o 
  -4  14   1     1638.55     1494.42     50.69 o 
  -3  14   1     3404.90     3266.30     80.69 o 
  -2  14   1      753.38      764.90     33.32 o 
  -1  14   1       36.58       17.24      9.28 o 
   0  14   1     3338.68     3189.85     75.91 o 
   1  14   1     8180.95     8594.78    110.50 o 
   2  14   1      396.40      395.00     37.08 o 
   3  14   1      305.63      355.13     38.01 o 
   4  14   1     3002.85     3257.05     79.32 o 
   5  14   1      788.79      834.54     44.38 o 
   6  14   1      762.38      701.67     46.72 o 
   7  14   1      327.92      282.41     38.60 o 
   8  14   1      437.34      398.90     39.36 o 
  -8  15   1       38.62       -1.64     30.67 o 
  -7  15   1      399.72      420.08     40.49 o 
  -6  15   1      200.20      181.79     34.58 o 
  -5  15   1      677.41      704.55     83.47 o 
  -4  15   1      294.83      341.44     35.48 o 
  -3  15   1      181.33      163.39     10.08 o 
  -2  15   1     1675.70     1767.02     33.52 o 
  -1  15   1     3007.52     2921.48    100.24 o 
   0  15   1     1094.84      982.66     32.29 o 
   1  15   1      883.59      930.79     30.74 o 
   2  15   1     1576.09     1392.90     85.64 o 
   3  15   1     6997.42     7591.08    111.40 o 
   4  15   1     2276.60     2343.85     68.01 o 
   5  15   1      881.13      920.99     57.83 o 
   6  15   1     2597.18     2583.74     63.53 o 
   7  15   1       67.81       93.09     44.82 o 
  -8  16   1      159.86      212.49     41.45 o 
  -7  16   1       48.55       49.30     26.13 o 
  -6  16   1       41.28       48.57     36.38 o 
  -5  16   1        1.76        9.43     23.78 o 
  -4  16   1      596.46      612.03     39.79 o 
  -3  16   1       20.42       32.46      7.10 o 
  -2  16   1     1284.68     1301.72     32.40 o 
  -1  16   1       67.57       44.35     15.77 o 
   0  16   1     1032.28     1038.93     30.96 o 
   1  16   1     2823.36     2902.42     58.20 o 
   2  16   1     1110.15      968.81     87.66 o 
   3  16   1      399.12      416.57     59.37 o 
   4  16   1     1889.64     1936.41     61.87 o 
   5  16   1      258.40      271.43     42.09 o 
   6  16   1       18.47       23.19     24.58 o 
   7  16   1       34.75       34.74     25.51 o 
  -8  17   1        0.97       34.34     30.56 o 
  -7  17   1       13.73       59.51     28.73 o 
  -6  17   1       57.02       41.54     27.64 o 
  -5  17   1      230.82      272.23     37.77 o 
  -4  17   1       27.89       20.56     23.71 o 
  -3  17   1        5.32        1.59      6.88 o 
  -2  17   1      177.80      183.54     19.39 o 
  -1  17   1      229.30      279.06     25.50 o 
   0  17   1      469.79      490.53     25.46 o 
   1  17   1      152.05      160.96     19.98 o 
   2  17   1      621.55      534.85     31.23 o 
   3  17   1       14.43       11.77     29.89 o 
   4  17   1      101.65       96.86     30.02 o 
   5  17   1      752.10      773.48     46.70 o 
   6  17   1       12.17        4.02     24.37 o 
   7  17   1      258.05      221.33     36.58 o 
  -7  18   1       11.30       59.97     32.12 o 
  -6  18   1      276.37      276.21     36.35 o 
  -5  18   1       44.87       58.21     27.55 o 
  -4  18   1       42.68       23.51     24.69 o 
  -3  18   1       20.06       35.21     14.33 o 
  -2  18   1       26.65       26.36     16.89 o 
  -1  18   1      804.78      797.36     31.59 o 
   0  18   1        6.44       20.80     15.03 o 
   1  18   1     1030.02     1008.42     32.66 o 
   2  18   1      479.15      369.32     58.65 o 
   3  18   1      461.59      459.22     46.61 o 
   4  18   1      491.14      488.13     42.81 o 
   5  18   1        2.74       14.46     26.04 o 
   6  18   1       62.60      118.40     33.37 o 
   7  18   1      101.47       96.49     36.55 o 
  -7  19   1      233.59      260.74     42.68 o 
  -6  19   1      200.03      219.56     39.75 o 
  -5  19   1       23.27       16.75     30.93 o 
  -4  19   1      722.84      731.00     47.58 o 
  -3  19   1      591.38      558.68     21.24 o 
  -2  19   1        4.79        7.97     13.04 o 
  -1  19   1     3673.54     3816.76     96.92 o 
   0  19   1      724.66      723.63     29.90 o 
   1  19   1      112.30      118.87     18.96 o 
   2  19   1     1926.29     1946.37     63.05 o 
   3  19   1      461.86      495.79     42.92 o 
   4  19   1        0.84       25.09     24.67 o 
   5  19   1      160.49      169.06     35.87 o 
   6  19   1      346.55      397.90     44.18 o 
   7  19   1       61.97       28.22     24.37 o 
  -7  20   1      167.94      148.96     39.58 o 
  -6  20   1       82.30       79.73     32.71 o 
  -5  20   1        0.25        5.86     28.36 o 
  -4  20   1      378.23      383.03     43.20 o 
  -3  20   1     1115.90     1193.26     66.48 o 
  -2  20   1      804.83      732.98     37.85 o 
  -1  20   1      463.32      444.12     27.85 o 
   0  20   1     1002.86     1051.74     39.85 o 
   1  20   1      840.78      858.59     30.22 o 
   2  20   1      204.70      207.29     45.11 o 
   3  20   1      205.51      240.81     38.28 o 
   4  20   1      315.67      346.12     43.72 o 
   5  20   1      605.85      629.79     49.43 o 
   6  20   1       80.41       44.14     27.10 o 
  -7  21   1        0.49       13.78     26.67 o 
  -6  21   1      591.08      610.96     52.88 o 
  -5  21   1     1738.89     1828.41     64.03 o 
  -4  21   1      157.19      185.00     40.78 o 
  -3  21   1      329.23      338.55     39.02 o 
  -2  21   1      822.13      824.65     32.23 o 
  -1  21   1     1184.25     1182.82     36.15 o 
   0  21   1      545.19      549.98     33.00 o 
   1  21   1      114.79      126.02     20.12 o 
   2  21   1      647.23      664.64     48.96 o 
   3  21   1     1414.37     1449.58     55.98 o 
   4  21   1      220.42      235.00     39.23 o 
   5  21   1       42.07       32.76     27.31 o 
   6  21   1      228.50      207.94     35.43 o 
  -6  22   1      271.30      275.06     42.64 o 
  -5  22   1      634.01      609.74     50.01 o 
  -4  22   1     2276.07     2184.03     63.98 o 
  -3  22   1      893.44      943.68     43.27 o 
  -2  22   1       22.23       26.44     12.40 o 
  -1  22   1     1265.98     1293.99     52.06 o 
   0  22   1      424.38      429.66     27.40 o 
   1  22   1      630.28      632.87     36.59 o 
   2  22   1       28.07       20.55     20.22 o 
   3  22   1        5.76       20.30     27.83 o 
   4  22   1      235.49      315.46     45.05 o 
   5  22   1      591.70      600.07     45.82 o 
   6  22   1      227.95      209.20     41.33 o 
  -6  23   1      518.73      517.23     47.79 o 
  -5  23   1      939.57      999.91     51.52 o 
  -4  23   1      282.18      272.03     37.53 o 
  -3  23   1      171.08      197.49     35.02 o 
  -2  23   1     1523.87     1625.07     56.23 o 
  -1  23   1      308.47      348.46     26.79 o 
   0  23   1     1051.42     1100.70     34.19 o 
   1  23   1      251.19      221.63     33.80 o 
   2  23   1      359.73      424.97     47.45 o 
   3  23   1     1258.93     1257.31     54.09 o 
   4  23   1      141.52      134.68     36.10 o 
   5  23   1        6.43       20.36     26.46 o 
   6  23   1       31.38       28.87     31.24 o 
  -6  24   1       64.69       55.45     33.94 o 
  -5  24   1        5.20        8.74     30.45 o 
  -4  24   1      654.80      628.31     43.79 o 
  -3  24   1      817.01      796.18     55.80 o 
  -2  24   1      138.07      137.45     31.94 o 
  -1  24   1      746.06      694.88     31.28 o 
   0  24   1      194.91      198.79     22.81 o 
   1  24   1      509.78      529.46     40.65 o 
   2  24   1       25.05       23.03     25.55 o 
   3  24   1       33.77       16.95     30.74 o 
   4  24   1      192.38      238.84     39.04 o 
   5  24   1      556.22      576.59     45.33 o 
  -5  25   1        2.71       35.77     28.37 o 
  -4  25   1       35.32       28.59     30.29 o 
  -3  25   1      308.45      327.65     51.35 o 
  -2  25   1       23.91       55.86     20.85 o 
  -1  25   1      984.98      963.30     50.23 o 
   0  25   1      859.36      768.38     36.40 o 
   1  25   1      144.05      134.38     30.07 o 
   2  25   1      179.73      169.91     35.65 o 
   3  25   1      617.15      536.89     56.29 o 
   4  25   1      123.93       86.85     30.11 o 
   5  25   1       22.42       41.43     29.85 o 
  -5  26   1       16.77       21.02     27.59 o 
  -4  26   1       34.30       32.85     28.02 o 
  -3  26   1       39.65       24.70     23.80 o 
  -2  26   1      215.03      232.95     47.00 o 
  -1  26   1        3.49       25.94     24.29 o 
   0  26   1        1.01       59.13     31.64 o 
   1  26   1      318.30      316.85     36.81 o 
   2  26   1      101.38       97.97     27.63 o 
   3  26   1       90.44      112.29     37.61 o 
   4  26   1       45.39       51.26     28.70 o 
  -4  27   1       13.58       18.46     21.14 o 
  -3  27   1       11.15       17.95     20.67 o 
  -2  27   1      200.52      216.24     36.24 o 
  -1  27   1        2.25       -6.26     21.38 o 
   0  27   1       15.39       -1.26     22.69 o 
   1  27   1      103.36      112.76     57.00 o 
   2  27   1       50.75       58.03     26.93 o 
   3  27   1        6.50        5.04     25.36 o 
   4  27   1       48.40       18.76     30.38 o 
  -4  28   1        6.54       -3.03     20.43 o 
  -3  28   1      155.19      100.43     35.53 o 
  -2  28   1      291.48      283.00     39.39 o 
  -1  28   1       27.55       19.25     40.68 o 
   0  28   1      215.99      188.39     56.11 o 
   1  28   1      432.60      505.63     43.32 o 
   2  28   1       92.50       74.62     29.16 o 
   3  28   1      113.62      102.19     40.14 o 
  -3  29   1       60.29       70.71     28.43 o 
  -2  29   1       19.77       29.67     21.47 o 
  -1  29   1      268.63      311.63     64.89 o 
   0  29   1      867.91      945.81     69.17 o 
   1  29   1        2.15       35.72     20.94 o 
   2  29   1      925.32      892.73     53.55 o 
   3  29   1      532.13      520.84     59.03 o 
  -2  30   1      593.95      696.34     64.00 o 
  -1  30   1        9.18       71.33     59.97 o 
   0  30   1      716.78      770.22     91.01 o 
   1  30   1      324.67      358.03     52.62 o 
   2  30   1       43.56       62.53     40.85 o 
   0  31   1        2.84      -13.38     40.31 o 
  -9   0   2       26.34       29.16     25.56 o 
  -8   0   2     1559.52     1533.63     92.27 o 
  -7   0   2     1592.20     1596.95     55.38 o 
  -6   0   2      623.86      656.02     47.01 o 
  -5   0   2        8.76        1.49     21.86 o 
  -4   0   2       55.04       82.32     25.40 o 
  -3   0   2     3754.21     3806.51     70.81 o 
  -2   0   2    12352.60    12630.27    375.98 o 
  -1   0   2      746.67      699.49     12.12 o 
   0   0   2       62.97       53.65      9.25 o 
   1   0   2     5810.85     5873.97     39.72 o 
   2   0   2     9297.02     9405.32    103.21 o 
   3   0   2     5093.21     5409.56     71.54 o 
   4   0   2     1519.43     1545.22     43.89 o 
   5   0   2     5734.26     5914.75    120.89 o 
   6   0   2     1532.07     1759.25     85.54 o 
   7   0   2      399.42      325.67     64.14 o 
   8   0   2      726.01      617.22     78.72 o 
  -9   1   2     1448.58     1563.59     50.88 o 
  -8   1   2      906.66      949.30     38.61 o 
  -7   1   2      263.06      233.31     30.40 o 
  -6   1   2     2171.71     2165.27     55.71 o 
  -5   1   2     4649.75     4848.56     93.14 o 
  -4   1   2     2971.56     3023.26     38.54 o 
  -3   1   2      283.87      246.12      8.69 o 
  -2   1   2     1404.85     1347.69     13.10 o 
  -1   1   2    21624.82    21244.25     97.36 o 
   0   1   2     3520.62     3640.04     44.77 o 
   1   1   2     2678.17     2665.08     18.14 o 
   2   1   2     5084.40     5503.16     38.78 o 
   3   1   2     2822.68     2545.82     48.77 o 
   4   1   2     5298.85     5662.49     73.03 o 
   5   1   2      888.57      875.98     27.53 o 
   6   1   2     1394.36     1348.95     34.44 o 
   7   1   2     1907.58     2004.96     52.25 o 
   8   1   2      724.77      764.96     59.23 o 
  -9   2   2        2.13       12.78     16.97 o 
  -8   2   2      179.00      125.10     34.59 o 
  -7   2   2      817.07      831.55     33.34 o 
  -6   2   2     1386.95     1356.17     53.48 o 
  -5   2   2      659.52      657.97     25.12 o 
  -4   2   2     2237.63     2150.01     70.66 o 
  -3   2   2     4208.20     4056.07     36.40 o 
  -2   2   2      181.71      158.29      6.23 o 
  -1   2   2     6800.60     6858.41     57.76 o 
   0   2   2      149.79      141.64      4.62 o 
   1   2   2     6195.98     6450.12     71.55 o 
   2   2   2     7269.73     7507.52     64.97 o 
   3   2   2      551.99      559.62     21.09 o 
   4   2   2     1048.87     1160.51     33.47 o 
   5   2   2     1836.15     1905.39     38.05 o 
   6   2   2      568.70      628.91     28.21 o 
   7   2   2       38.28       33.96     23.99 o 
   8   2   2       33.57        3.12     20.78 o 
  -9   3   2      150.10       95.28     36.90 o 
  -8   3   2      298.50      328.26     33.49 o 
  -7   3   2      436.33      428.78     29.16 o 
  -6   3   2       86.62      115.31     23.21 o 
  -5   3   2     1660.05     1660.47     40.07 o 
  -4   3   2     5948.60     6154.03    142.12 o 
  -3   3   2      107.75       88.57      6.97 o 
  -2   3   2     6121.77     6179.03     45.86 o 
  -1   3   2     9589.59     9808.33     43.93 o 
   0   3   2       45.83       40.51      4.59 o 
   1   3   2       31.36       26.60      4.40 o 
   2   3   2     1132.89     1125.77     12.12 o 
   3   3   2     1741.54     1751.33     34.73 o 
   4   3   2       14.80       14.24      8.28 o 
   5   3   2        8.95       20.39     13.59 o 
   6   3   2       43.02       23.84     17.12 o 
   7   3   2        8.52       17.18     14.96 o 
   8   3   2      302.07      317.03     30.11 o 
  -9   4   2       54.12       27.87     25.54 o 
  -8   4   2      336.63      318.84     27.83 o 
  -7   4   2      712.00      662.86     33.04 o 
  -6   4   2        6.50       24.30     16.54 o 
  -5   4   2       76.56       54.83     16.48 o 
  -4   4   2       46.42       44.01      8.67 o 
  -3   4   2      392.30      328.54     10.05 o 
  -2   4   2     1208.62     1165.32     12.15 o 
  -1   4   2     5591.40     5598.70     72.19 o 
   0   4   2    12234.91    12590.82     94.74 o 
   1   4   2      278.95      261.52      6.05 o 
   2   4   2       34.78       19.16      5.06 o 
   3   4   2      596.56      577.06     16.13 o 
   4   4   2        5.69       11.57      9.35 o 
   5   4   2      540.85      508.09     24.19 o 
   6   4   2        2.53       19.66     21.21 o 
   7   4   2      347.17      317.41     34.39 o 
   8   4   2       44.92       59.05     24.77 o 
  -9   5   2      231.68      192.51     33.04 o 
  -8   5   2      101.07      134.67     24.29 o 
  -7   5   2       94.45       82.18     21.94 o 
  -6   5   2      253.94      253.77     24.28 o 
  -5   5   2      198.43      227.80     19.48 o 
  -4   5   2      258.87      258.98     12.91 o 
  -3   5   2       44.19       37.69      6.10 o 
  -2   5   2      798.35      814.44     12.35 o 
  -1   5   2     1305.31     1247.08     17.24 o 
   0   5   2     1051.44     1030.76     12.22 o 
   1   5   2      532.40      537.38      7.91 o 
   2   5   2       76.52       84.15      5.75 o 
   3   5   2     1525.06     1546.04     31.34 o 
   4   5   2      201.45      171.76     12.36 o 
   5   5   2      137.01      158.31     16.93 o 
   6   5   2       69.07       50.21     16.26 o 
   7   5   2        1.68       11.51     20.69 o 
   8   5   2       95.45       81.75     29.75 o 
  -9   6   2      245.72      241.91     37.60 o 
  -8   6   2      282.83      248.30     39.34 o 
  -7   6   2      660.75      697.27     35.91 o 
  -6   6   2     3355.26     3485.34     60.73 o 
  -5   6   2      111.14       95.06     11.49 o 
  -4   6   2      810.56      818.06     19.29 o 
  -3   6   2     3347.51     3166.02     35.20 o 
  -2   6   2     3751.95     3564.93     34.61 o 
  -1   6   2       95.63      112.46      6.24 o 
   0   6   2     2879.33     2640.58     24.26 o 
   1   6   2     2195.45     2163.10     18.71 o 
   2   6   2      297.14      265.48      9.36 o 
   3   6   2       65.45       75.87      8.02 o 
   4   6   2      209.59      198.51     12.37 o 
   5   6   2       24.68       28.54     13.55 o 
   6   6   2      200.16      172.90     22.15 o 
   7   6   2      223.20      228.10     30.48 o 
   8   6   2       29.42       38.75     22.41 o 
  -9   7   2      121.38       95.82     32.18 o 
  -8   7   2     1182.29     1157.76     48.83 o 
  -7   7   2     1073.41     1046.74     40.65 o 
  -6   7   2      412.28      414.98     27.25 o 
  -5   7   2     3000.03     2873.00     59.81 o 
  -4   7   2    11650.74    12354.57    132.26 o 
  -3   7   2      160.85      242.37     12.96 o 
  -2   7   2      984.23      896.84     12.75 o 
  -1   7   2    16990.73    16634.99    109.40 o 
   0   7   2     7938.86     7963.46     60.14 o 
   1   7   2     1345.93     1412.84     17.17 o 
   2   7   2     2741.30     2590.34     36.45 o 
   3   7   2     2226.80     2098.14     45.57 o 
   4   7   2      299.53      302.54     12.51 o 
   5   7   2      162.57      180.84     19.19 o 
   6   7   2       76.28       77.47     26.23 o 
   7   7   2      657.96      659.98     43.66 o 
   8   7   2      195.27      240.38     32.97 o 
  -9   8   2        1.84       39.68     25.18 o 
  -8   8   2      218.13      253.27     41.31 o 
  -7   8   2      827.87      858.62     33.00 o 
  -6   8   2     1454.59     1455.31     58.59 o 
  -5   8   2     1653.64     1592.72     30.08 o 
  -4   8   2      640.66      625.99     17.77 o 
  -3   8   2     9942.37    10038.50    114.41 o 
  -2   8   2     6165.29     6223.67     56.94 o 
  -1   8   2      119.08      107.01      6.52 o 
   0   8   2     3898.53     3828.81     41.83 o 
   1   8   2     3588.53     3173.00     27.40 o 
   2   8   2     3872.96     3816.06     31.82 o 
   3   8   2        4.39       20.11      8.69 o 
   4   8   2       82.91       82.86      7.40 o 
   5   8   2     1176.11     1224.37     43.97 o 
   6   8   2     1430.61     1406.51     45.47 o 
   7   8   2      333.68      344.60     37.68 o 
   8   8   2       60.82       67.30     27.38 o 
  -9   9   2     1275.27     1270.40     54.77 o 
  -8   9   2      768.49      823.71     44.45 o 
  -7   9   2        7.28       37.85     18.75 o 
  -6   9   2     1519.93     1545.37     38.95 o 
  -5   9   2     1759.18     1668.22     74.88 o 
  -4   9   2     2123.03     2111.26     49.28 o 
  -3   9   2      900.62      863.74     18.87 o 
  -2   9   2      172.99      152.50     10.97 o 
  -1   9   2     9595.84     9711.39    113.76 o 
   0   9   2     9872.54    10072.37     91.61 o 
   1   9   2     1487.54     1493.60     23.39 o 
   2   9   2     1463.75     1475.38     43.14 o 
   3   9   2     7652.24     8192.02    102.70 o 
   4   9   2     4679.34     4683.98    123.50 o 
   5   9   2       38.86       39.75     25.98 o 
   6   9   2      354.85      345.88     34.13 o 
   7   9   2     1227.07     1213.97     49.87 o 
   8   9   2      589.46      558.81     41.26 o 
  -9  10   2        1.34       22.94     27.41 o 
  -8  10   2      388.47      439.02     46.80 o 
  -7  10   2     1879.82     1866.51     78.78 o 
  -6  10   2      770.40      750.79     26.81 o 
  -5  10   2      306.58      276.54     22.99 o 
  -4  10   2      540.42      487.74     23.51 o 
  -3  10   2      395.17      356.35     13.77 o 
  -2  10   2     3629.04     3609.50     37.39 o 
  -1  10   2     1106.65     1186.36     21.58 o 
   0  10   2       66.92       68.03      9.56 o 
   1  10   2     1998.59     1862.80     31.17 o 
   2  10   2     7046.08     7276.53    136.29 o 
   3  10   2      919.41      876.64     63.77 o 
   4  10   2       24.08       52.11     21.23 o 
   5  10   2     5364.14     5600.73     79.14 o 
   6  10   2     1395.09     1414.17     49.07 o 
   7  10   2       95.48       86.51     44.43 o 
   8  10   2      457.79      479.84     43.24 o 
  -9  11   2      818.26      756.49     48.16 o 
  -8  11   2      156.34      147.85     33.25 o 
  -7  11   2        0.72       23.56     22.84 o 
  -6  11   2      176.66      172.50     31.13 o 
  -5  11   2     2860.78     2896.42     54.98 o 
  -4  11   2     1683.90     1695.39     49.70 o 
  -3  11   2      194.22      200.38     11.64 o 
  -2  11   2     1489.81     1654.73     27.21 o 
  -1  11   2      191.69      170.66     10.28 o 
   0  11   2     2101.28     1932.90     32.95 o 
   1  11   2     3744.91     3855.89     34.51 o 
   2  11   2      323.36      356.75     24.37 o 
   3  11   2     2951.01     2995.62     54.30 o 
   4  11   2     5200.38     5258.09    142.65 o 
   5  11   2        2.90        7.53     21.74 o 
   6  11   2      766.93      782.96     46.53 o 
   7  11   2      990.93     1026.96     52.63 o 
   8  11   2       18.39       55.20     24.76 o 
  -9  12   2        0.50       10.09     25.18 o 
  -8  12   2       10.48       34.98     24.76 o 
  -7  12   2      194.89      201.21     37.79 o 
  -6  12   2      567.57      539.88     23.07 o 
  -5  12   2       15.57       38.85      9.56 o 
  -4  12   2      405.38      402.58     27.54 o 
  -3  12   2     1033.81     1011.20     27.26 o 
  -2  12   2      901.17      947.33     25.63 o 
  -1  12   2       32.56       46.01      7.69 o 
   0  12   2      409.34      431.07     14.56 o 
   1  12   2      204.85      169.63     20.12 o 
   2  12   2      637.99      668.08     31.87 o 
   3  12   2        3.41        5.24     19.05 o 
   4  12   2      177.42      163.28     27.08 o 
   5  12   2      454.47      461.59     34.81 o 
   6  12   2      212.47      167.57     29.57 o 
   7  12   2      167.83      138.25     31.02 o 
   8  12   2       12.32        6.93     20.63 o 
  -9  13   2        3.18       83.44     39.30 o 
  -8  13   2       59.33       65.75     44.65 o 
  -7  13   2        4.36        7.87     23.64 o 
  -6  13   2      192.09      190.97     32.71 o 
  -5  13   2       16.64       19.06     11.00 o 
  -4  13   2      207.85      178.46     14.18 o 
  -3  13   2       68.22       54.03     14.81 o 
  -2  13   2        0.92        8.53      9.60 o 
  -1  13   2     1940.13     1925.05     39.43 o 
   0  13   2      248.49      309.18     18.99 o 
   1  13   2      705.40      685.18     17.15 o 
   2  13   2      189.97      221.03     28.13 o 
   3  13   2       32.26       44.02     20.77 o 
   4  13   2      228.83      207.45     27.91 o 
   5  13   2      128.51       91.68     30.34 o 
   6  13   2      372.55      351.50     45.05 o 
   7  13   2      167.16      172.81     33.84 o 
  -8  14   2       32.86       42.17     32.25 o 
  -7  14   2      139.22      179.64     34.15 o 
  -6  14   2       27.92       13.86     22.89 o 
  -5  14   2       59.36       32.05     23.83 o 
  -4  14   2        9.77       14.53      7.15 o 
  -3  14   2       48.29       51.42     16.45 o 
  -2  14   2       34.78       42.75     10.70 o 
  -1  14   2      188.18      163.19     19.63 o 
   0  14   2      203.17      192.40     13.45 o 
   1  14   2       37.37       24.33      6.58 o 
   2  14   2      821.62      843.87     42.29 o 
   3  14   2      648.15      559.74     38.51 o 
   4  14   2       41.96       64.43     25.45 o 
   5  14   2     1756.16     1650.02     57.24 o 
   6  14   2       97.33       88.94     29.58 o 
   7  14   2      109.24       79.73     26.42 o 
  -8  15   2      233.45      203.78     38.09 o 
  -7  15   2       78.15       63.14     24.91 o 
  -6  15   2       43.32       47.91     28.10 o 
  -5  15   2     1334.73     1323.86     49.07 o 
  -4  15   2      361.73      363.40     26.45 o 
  -3  15   2      449.76      411.12     23.87 o 
  -2  15   2     1322.75     1391.59     33.20 o 
  -1  15   2      609.17      591.40     31.03 o 
   0  15   2      241.54      220.91     14.88 o 
   1  15   2     1185.03     1162.91     25.78 o 
   2  15   2      141.84      135.62     28.78 o 
   3  15   2     1963.11     1970.94     59.62 o 
   4  15   2     1507.50     1436.79     47.83 o 
   5  15   2      212.81      214.30     31.43 o 
   6  15   2      277.51      286.97     41.88 o 
   7  15   2       81.49       68.88     24.89 o 
  -8  16   2       26.91       37.28     25.13 o 
  -7  16   2      888.41      985.33     61.01 o 
  -6  16   2      514.61      539.25     41.61 o 
  -5  16   2      233.42      295.63     36.65 o 
  -4  16   2      242.07      268.27     29.95 o 
  -3  16   2     1540.11     1429.54     51.37 o 
  -2  16   2     1760.05     1756.63     65.69 o 
  -1  16   2     1515.07     1495.27     56.40 o 
   0  16   2     1651.97     1620.40     29.73 o 
   1  16   2     3736.85     3713.22     68.91 o 
   2  16   2     1349.31     1340.09     47.77 o 
   3  16   2      414.24      408.11     36.08 o 
   4  16   2      136.71      115.32     31.43 o 
   5  16   2      201.51      201.36     37.15 o 
   6  16   2      176.74      206.44     36.47 o 
   7  16   2      283.02      332.60     36.70 o 
  -8  17   2      508.48      547.06     45.34 o 
  -7  17   2      380.30      439.91     43.93 o 
  -6  17   2      159.19      134.66     32.46 o 
  -5  17   2     1944.16     1936.88     53.70 o 
  -4  17   2     3641.74     3350.77    177.57 o 
  -3  17   2      480.20      563.61     28.27 o 
  -2  17   2     1097.11     1083.39     34.32 o 
  -1  17   2     8598.43     8851.74    110.14 o 
   0  17   2     3792.06     3805.13     73.83 o 
   1  17   2      693.89      588.73     54.67 o 
   2  17   2     3158.77     3295.80     77.97 o 
   3  17   2      456.76      452.60     40.58 o 
   4  17   2       37.04       52.97     25.47 o 
   5  17   2      232.03      281.06     38.50 o 
   6  17   2        5.61       -6.23     24.19 o 
   7  17   2      517.82      512.24     54.14 o 
  -8  18   2       14.87       19.65     31.44 o 
  -7  18   2      768.75      754.49     67.00 o 
  -6  18   2      404.18      418.64     46.10 o 
  -5  18   2      507.18      523.91     39.83 o 
  -4  18   2      101.58      101.34     33.18 o 
  -3  18   2     3754.49     3826.50    107.06 o 
  -2  18   2     2823.89     2846.61     48.61 o 
  -1  18   2      104.47       87.63     22.83 o 
   0  18   2     2973.18     3073.22     55.54 o 
   1  18   2      776.80      763.29     52.40 o 
   2  18   2      750.64      763.75     49.05 o 
   3  18   2      208.66      262.08     37.61 o 
   4  18   2      114.32      136.68     35.14 o 
   5  18   2      463.88      416.94     39.83 o 
   6  18   2      430.96      444.22     41.39 o 
   7  18   2      204.36      115.52     46.75 o 
  -7  19   2      223.45      209.82     38.48 o 
  -6  19   2      441.98      483.86     42.24 o 
  -5  19   2     1453.81     1413.60     48.93 o 
  -4  19   2     2141.38     2084.57     56.69 o 
  -3  19   2      236.66      178.93     20.64 o 
  -2  19   2      727.63      694.54     42.86 o 
  -1  19   2     1316.61     1348.88     38.67 o 
   0  19   2      238.12      272.20     28.22 o 
   1  19   2     1204.90     1164.96     36.44 o 
   2  19   2       25.81        9.54     26.48 o 
   3  19   2     2545.86     2739.51     67.69 o 
   4  19   2     1520.32     1636.68     87.34 o 
   5  19   2       27.14       13.36     24.48 o 
   6  19   2      277.01      275.26     39.72 o 
  -7  20   2      154.75       95.64     29.40 o 
  -6  20   2      268.34      253.23     40.35 o 
  -5  20   2      111.30       91.57     32.07 o 
  -4  20   2      704.20      671.51     44.27 o 
  -3  20   2       28.84       13.75     11.86 o 
  -2  20   2       84.41       42.99     17.89 o 
  -1  20   2      466.76      520.50     34.43 o 
   0  20   2      970.53      954.58     37.89 o 
   1  20   2      688.37      676.28     27.18 o 
   2  20   2     2256.27     2371.76     65.98 o 
   3  20   2      911.77      971.87     52.38 o 
   4  20   2      132.62      143.70     35.24 o 
   5  20   2     1256.11     1227.68     59.23 o 
   6  20   2      362.00      383.46     38.31 o 
  -7  21   2      260.50      197.10     37.52 o 
  -6  21   2      559.83      574.77     47.75 o 
  -5  21   2       65.39       73.72     30.86 o 
  -4  21   2       46.12       48.74     31.52 o 
  -3  21   2      168.98      242.57     37.65 o 
  -2  21   2      234.89      232.37     24.36 o 
  -1  21   2     1116.55     1043.12     35.48 o 
   0  21   2      277.06      279.77     25.69 o 
   1  21   2      101.93       94.95     17.09 o 
   2  21   2      151.26       94.06     34.31 o 
   3  21   2        3.10        4.63     27.14 o 
   4  21   2      621.43      655.26     47.62 o 
   5  21   2      310.49      336.19     41.60 o 
   6  21   2      212.14      217.81     35.32 o 
  -6  22   2       83.67       97.90     35.22 o 
  -5  22   2       18.60       24.51     31.38 o 
  -4  22   2      107.63      131.62     38.40 o 
  -3  22   2        3.40        1.43     22.08 o 
  -2  22   2      177.63      141.22     24.07 o 
  -1  22   2       62.12       46.03     18.44 o 
   0  22   2        1.52       21.15     13.99 o 
   1  22   2       13.86        9.81     22.41 o 
   2  22   2        0.79       10.09     18.79 o 
   3  22   2        5.10       57.99     36.12 o 
   4  22   2        0.46       -1.09     25.76 o 
   5  22   2       26.58       25.92     28.76 o 
  -6  23   2       31.54       49.98     29.62 o 
  -5  23   2       55.66       20.32     32.38 o 
  -4  23   2        3.51        7.48     25.32 o 
  -3  23   2      196.12      196.80     30.92 o 
  -2  23   2       20.71       13.63     15.23 o 
  -1  23   2       62.56       62.79     20.21 o 
   0  23   2      153.87      166.20     22.43 o 
   1  23   2       15.31       25.79     23.02 o 
   2  23   2       37.44       50.11     24.34 o 
   3  23   2      128.45      189.65     35.40 o 
   4  23   2      459.51      525.70     48.89 o 
   5  23   2       27.05       33.23     27.98 o 
  -6  24   2       20.00       51.77     30.06 o 
  -5  24   2        3.38       14.57     26.83 o 
  -4  24   2       11.16        5.45     24.85 o 
  -3  24   2       55.14       38.25     19.18 o 
  -2  24   2      417.53      405.41     43.43 o 
  -1  24   2       43.45       72.46     32.32 o 
   0  24   2       41.06       64.36     22.27 o 
   1  24   2      323.85      386.18     41.84 o 
   2  24   2      752.08      769.12     53.16 o 
   3  24   2      130.28      113.64     33.55 o 
   4  24   2      220.12      211.81     37.10 o 
   5  24   2      383.71      462.16     52.93 o 
  -6  25   2      191.19      208.95     70.09 o 
  -5  25   2      497.42      502.82     45.97 o 
  -4  25   2      225.75      228.39     40.40 o 
  -3  25   2        3.06       -6.97     27.56 o 
  -2  25   2       12.09        8.12     19.93 o 
  -1  25   2      561.87      598.76     31.45 o 
   0  25   2      680.20      750.90     45.32 o 
   1  25   2      286.54      259.37     36.34 o 
   2  25   2      540.15      506.96     42.11 o 
   3  25   2      512.84      541.35     50.40 o 
   4  25   2      297.28      283.58     52.94 o 
  -5  26   2       83.90       76.59     28.32 o 
  -4  26   2      193.03      165.35     39.80 o 
  -3  26   2      714.73      808.19     81.69 o 
  -2  26   2      545.88      549.54     42.86 o 
  -1  26   2        2.55       14.35     23.35 o 
   0  26   2       77.17       92.54     30.57 o 
   1  26   2      745.49      767.83     45.26 o 
   2  26   2      276.08      267.89     43.32 o 
   3  26   2       35.45       20.38     17.92 o 
   4  26   2       65.87       25.96     26.64 o 
  -5  27   2      277.88      246.78     76.16 o 
  -4  27   2      930.42     1028.57     80.89 o 
  -3  27   2       35.58       41.32     20.07 o 
  -2  27   2      241.51      229.35     40.58 o 
  -1  27   2     2018.89     2068.94     78.16 o 
   0  27   2      373.99      359.44     36.65 o 
   1  27   2       50.11       66.20     24.86 o 
   2  27   2      489.99      517.02     47.91 o 
   3  27   2      151.12      161.59     38.88 o 
  -4  28   2       58.48       59.92     32.49 o 
  -3  28   2      518.74      497.24     48.26 o 
  -2  28   2      313.20      272.00     40.04 o 
  -1  28   2       40.54       26.89     39.86 o 
   0  28   2      392.56      376.68     40.31 o 
   1  28   2      133.46       99.10     34.90 o 
   2  28   2      179.35      205.01     35.77 o 
   3  28   2        8.60       29.77     26.92 o 
  -3  29   2       45.04       28.08     23.55 o 
  -2  29   2      119.67      119.58     49.23 o 
  -1  29   2      135.58       86.76     34.36 o 
   0  29   2       61.55       68.08     41.94 o 
   1  29   2       50.28       66.05     24.96 o 
   2  29   2       11.32       25.52     28.79 o 
  -2  30   2       12.59       12.68     30.82 o 
  -1  30   2      144.47      136.59     40.33 o 
   0  30   2        2.16       14.99     26.66 o 
   1  30   2        2.78       14.31     20.06 o 
 -10   1   3       66.74       99.87     61.00 o 
  -9   1   3       27.56       52.36     23.77 o 
  -8   1   3       22.95       19.05     18.60 o 
  -7   1   3        4.65        8.24     20.97 o 
  -6   1   3      709.12      696.88     30.61 o 
  -5   1   3      103.85      116.24     22.92 o 
  -4   1   3      872.40      831.55     27.52 o 
  -3   1   3     1778.48     1730.31     28.65 o 
  -2   1   3     1718.18     1723.81     16.52 o 
  -1   1   3     4900.93     4945.60     25.51 o 
   0   1   3     6471.84     6741.20     44.11 o 
   1   1   3      232.12      217.22      6.51 o 
   2   1   3     2233.63     2216.41     28.89 o 
   3   1   3      392.03      384.38     17.08 o 
   4   1   3       27.30       22.38     12.56 o 
   5   1   3       35.40       31.82     16.32 o 
   6   1   3       57.35       44.59     14.59 o 
   7   1   3        1.16        8.60     12.43 o 
   8   1   3        2.90       25.21     20.82 o 
 -10   2   3       15.65       -3.18     37.83 o 
  -9   2   3      199.10      159.04     24.13 o 
  -8   2   3       72.18       78.19     24.13 o 
  -7   2   3       45.23       58.44     23.45 o 
  -6   2   3     1242.59     1349.48     35.93 o 
  -5   2   3     2601.19     2543.00     48.25 o 
  -4   2   3      597.34      582.19     23.17 o 
  -3   2   3     1381.60     1361.12     22.50 o 
  -2   2   3     7328.46     6952.20     75.52 o 
  -1   2   3    10643.96    10816.79     53.68 o 
   0   2   3        4.65        1.85      4.21 o 
   1   2   3     4388.63     4270.64     52.65 o 
   2   2   3    11266.35    11851.82    102.05 o 
   3   2   3       42.25       42.10      9.21 o 
   4   2   3      788.53      826.81     27.78 o 
   5   2   3      308.33      355.82     21.62 o 
   6   2   3      192.39      150.36     24.64 o 
   7   2   3       29.10       16.30     16.02 o 
   8   2   3      258.02      326.10     41.06 o 
  -9   3   3      215.25      175.65     29.67 o 
  -8   3   3     1548.70     1573.45     43.08 o 
  -7   3   3       65.95       93.63     25.63 o 
  -6   3   3       88.97      146.32     51.99 o 
  -5   3   3      708.21      729.05     26.78 o 
  -4   3   3     3623.17     3588.72     50.39 o 
  -3   3   3     8147.47     8089.13     59.48 o 
  -2   3   3      302.63      322.11      7.58 o 
  -1   3   3     7043.71     6974.62     52.71 o 
   0   3   3     3847.35     3689.35     30.88 o 
   1   3   3     2812.05     2845.85     36.18 o 
   2   3   3       92.89      112.20      7.76 o 
   3   3   3     2805.56     2814.95     37.35 o 
   4   3   3     3010.69     3048.00     48.22 o 
   5   3   3      375.49      406.89     22.60 o 
   6   3   3       33.51       29.41     13.70 o 
   7   3   3      140.04      139.82     25.58 o 
   8   3   3      282.49      236.80     34.05 o 
  -9   4   3      574.14      576.36     43.68 o 
  -8   4   3        1.38       -1.28     20.18 o 
  -7   4   3      866.94      857.02     32.39 o 
  -6   4   3     5108.35     5134.50     76.71 o 
  -5   4   3     1213.17     1172.62     31.29 o 
  -4   4   3       68.38      122.63     31.43 o 
  -3   4   3     3687.62     3609.87     61.66 o 
  -2   4   3     5711.21     5674.65     57.25 o 
  -1   4   3    10965.33    11404.52     78.65 o 
   0   4   3       10.31       14.16      4.57 o 
   1   4   3     4992.52     5112.72     41.87 o 
   2   4   3     3786.35     3724.47     33.47 o 
   3   4   3     2991.16     2811.81     56.66 o 
   4   4   3      603.85      655.98     24.20 o 
   5   4   3      543.76      611.26     24.97 o 
   6   4   3     4078.20     4152.11     64.35 o 
   7   4   3      939.86     1011.32     64.15 o 
   8   4   3        4.90       12.50     17.49 o 
  -9   5   3      878.34      923.25     46.34 o 
  -8   5   3     2151.17     2225.21     59.82 o 
  -7   5   3     1148.83     1137.27     34.66 o 
  -6   5   3      429.86      473.89     32.18 o 
  -5   5   3     5430.29     5566.88    126.59 o 
  -4   5   3     2800.12     2637.67     44.71 o 
  -3   5   3      514.22      475.39     12.47 o 
  -2   5   3     1718.53     1680.09     21.31 o 
  -1   5   3       36.83       38.37      4.92 o 
   0   5   3     8001.65     8098.65     57.68 o 
   1   5   3      614.80      494.70     14.05 o 
   2   5   3      762.00      785.83     15.38 o 
   3   5   3      215.23      194.05     13.95 o 
   4   5   3     3296.94     3305.73     46.61 o 
   5   5   3     3058.65     3217.41     65.21 o 
   6   5   3      140.86      162.21     28.65 o 
   7   5   3      994.22     1016.64     44.15 o 
   8   5   3      936.90      910.83     43.47 o 
  -9   6   3      868.34      893.30     66.03 o 
  -8   6   3       24.88       35.14     17.90 o 
  -7   6   3     1097.03     1088.08     38.94 o 
  -6   6   3     4570.21     4566.64     75.16 o 
  -5   6   3     1366.22     1386.81     33.20 o 
  -4   6   3       43.05       49.57     13.29 o 
  -3   6   3     7621.47     7830.05    128.99 o 
  -2   6   3     3616.67     3418.01     29.55 o 
  -1   6   3       76.70      120.44      6.28 o 
   0   6   3     1561.05     1626.20     23.46 o 
   1   6   3       19.53       24.17      4.57 o 
   2   6   3     4621.72     4722.13     56.40 o 
   3   6   3     8089.94     8308.99    112.37 o 
   4   6   3        1.04        9.54      7.63 o 
   5   6   3     1493.38     1469.20     49.17 o 
   6   6   3     1274.34     1389.70     47.32 o 
   7   6   3      458.37      467.41     47.59 o 
   8   6   3        8.55       19.93     25.53 o 
  -9   7   3      110.64      126.59     27.99 o 
  -8   7   3      341.60      327.10     28.14 o 
  -7   7   3      537.16      533.45     30.85 o 
  -6   7   3       63.93       74.93     22.59 o 
  -5   7   3     1115.54     1082.16     32.51 o 
  -4   7   3     1778.26     1783.49     32.48 o 
  -3   7   3      272.78      208.71     12.47 o 
  -2   7   3      318.13      325.44      9.84 o 
  -1   7   3       12.91       32.55      5.86 o 
   0   7   3     3415.97     3453.36     43.26 o 
   1   7   3     1420.80     1416.34     15.65 o 
   2   7   3      441.81      430.21     10.59 o 
   3   7   3     2662.16     2624.33     55.50 o 
   4   7   3      888.72      854.52     34.15 o 
   5   7   3      198.28      184.71     26.65 o 
   6   7   3       34.70       34.26     22.07 o 
   7   7   3       16.08       52.02     24.16 o 
   8   7   3       89.57      111.45     28.03 o 
  -9   8   3        1.12       13.18     24.57 o 
  -8   8   3       81.84       81.09     30.60 o 
  -7   8   3       16.56       46.06     34.23 o 
  -6   8   3       33.09       33.18     17.03 o 
  -5   8   3      694.08      654.09     26.97 o 
  -4   8   3      520.04      514.90     20.21 o 
  -3   8   3      469.67      477.83     22.14 o 
  -2   8   3     7892.10     8225.68     88.64 o 
  -1   8   3     4288.01     4433.67     53.83 o 
   0   8   3      679.92      718.03     13.98 o 
   1   8   3     5200.95     5361.08     98.15 o 
   2   8   3      201.94      186.88      8.32 o 
   3   8   3      519.14      535.15     18.98 o 
   4   8   3      123.05      119.98     15.53 o 
   5   8   3        3.59       11.08     17.69 o 
   6   8   3      146.15      107.67     29.52 o 
   7   8   3       12.48       20.12     21.11 o 
  -9   9   3        0.16       21.85     25.86 o 
  -8   9   3      115.72       75.67     24.52 o 
  -7   9   3      336.19      321.11     24.94 o 
  -6   9   3       67.11       51.58     16.26 o 
  -5   9   3      746.15      708.68     28.55 o 
  -4   9   3       15.54       27.42     13.97 o 
  -3   9   3      403.91      416.57     16.35 o 
  -2   9   3     1494.03     1503.44     27.24 o 
  -1   9   3      919.69     1029.64     20.53 o 
   0   9   3     1681.14     1847.29     33.84 o 
   1   9   3      152.98      166.13      8.62 o 
   2   9   3      849.84      803.26     15.89 o 
   3   9   3      286.38      284.80     12.25 o 
   4   9   3     1013.12      963.34     25.17 o 
   5   9   3       82.05       65.28     19.40 o 
   6   9   3        8.71       46.43     25.49 o 
   7   9   3      317.07      318.64     44.67 o 
  -9  10   3      149.01      119.64     31.21 o 
  -8  10   3       17.51       15.81     23.69 o 
  -7  10   3      255.27      246.86     24.60 o 
  -6  10   3      616.98      617.68     25.85 o 
  -5  10   3       18.83       19.16     18.14 o 
  -4  10   3        0.31        5.30      6.41 o 
  -3  10   3       47.56       28.13      8.07 o 
  -2  10   3      159.73      163.31     14.49 o 
  -1  10   3     2610.86     2752.68     34.29 o 
   0  10   3       16.16       21.78      7.31 o 
   1  10   3     1751.90     1762.95     42.47 o 
   2  10   3      115.74       99.48     10.06 o 
   3  10   3      501.79      435.75     12.88 o 
   4  10   3       37.95       28.12     19.09 o 
   5  10   3      200.85      165.73     29.53 o 
   6  10   3      738.58      712.01     41.05 o 
   7  10   3       64.90       68.91     26.92 o 
  -9  11   3      120.51      117.55     32.68 o 
  -8  11   3      112.24      150.12     36.20 o 
  -7  11   3      238.74      258.22     35.89 o 
  -6  11   3      292.17      316.67     29.37 o 
  -5  11   3      144.19      146.00     19.34 o 
  -4  11   3     2218.03     2206.50     66.05 o 
  -3  11   3     3627.68     3777.59     65.13 o 
  -2  11   3       31.06       40.88     13.70 o 
  -1  11   3     3344.76     3582.73     93.99 o 
   0  11   3     4484.68     4292.51    100.34 o 
   1  11   3      671.61      561.39     14.86 o 
   2  11   3      398.02      342.75     25.77 o 
   3  11   3     1729.67     1829.25     45.28 o 
   4  11   3      177.29      181.74     26.13 o 
   5  11   3      124.23      117.46     29.82 o 
   6  11   3        9.13       -6.43     19.24 o 
   7  11   3        8.59       33.86     22.57 o 
  -9  12   3      170.00      113.21     32.97 o 
  -8  12   3        7.33       29.37     23.56 o 
  -7  12   3       50.52       29.66     23.62 o 
  -6  12   3      249.75      272.02     22.35 o 
  -5  12   3     3902.22     3824.34     64.86 o 
  -4  12   3     1136.36     1086.62     35.92 o 
  -3  12   3     1234.12     1201.78     34.53 o 
  -2  12   3    11424.13    12044.07     86.78 o 
  -1  12   3     3718.68     3711.55     61.17 o 
   0  12   3       25.78       25.86     10.00 o 
   1  12   3     3734.21     3471.10     89.26 o 
   2  12   3     5819.38     5863.60    112.83 o 
   3  12   3      629.70      565.51     29.32 o 
   4  12   3      569.80      574.24     34.83 o 
   5  12   3      625.59      645.96     37.75 o 
   6  12   3      202.87      216.28     28.85 o 
   7  12   3      159.90      199.63     31.19 o 
  -9  13   3      199.50      193.44     67.77 o 
  -8  13   3      687.73      671.94     43.82 o 
  -7  13   3      524.02      529.56     62.44 o 
  -6  13   3        4.17        9.93     13.40 o 
  -5  13   3     1018.84      987.44     43.45 o 
  -4  13   3     1870.94     1830.14     77.66 o 
  -3  13   3     3146.60     3192.84     52.65 o 
  -2  13   3      335.98      359.99     23.34 o 
  -1  13   3     3457.09     3534.74     54.84 o 
   0  13   3     8410.90     8630.53    160.39 o 
   1  13   3     1095.24      997.96     19.46 o 
   2  13   3      424.03      390.78     22.53 o 
   3  13   3     2517.71     2576.74     61.84 o 
   4  13   3       75.98       71.46     24.51 o 
   5  13   3      873.05      899.47     43.14 o 
   6  13   3        1.15       20.68     22.37 o 
   7  13   3       10.61       35.70     24.27 o 
  -8  14   3       34.94       21.98     23.76 o 
  -7  14   3     1058.25     1055.37     47.45 o 
  -6  14   3     1549.69     1665.07     52.00 o 
  -5  14   3      712.86      688.54     31.19 o 
  -4  14   3       58.70       46.44     18.65 o 
  -3  14   3      751.77      681.89     26.34 o 
  -2  14   3     2736.95     2885.47     69.34 o 
  -1  14   3     2770.82     2794.97     46.81 o 
   0  14   3      105.59      113.57     19.40 o 
   1  14   3     1425.74     1339.87     26.52 o 
   2  14   3     1740.60     1481.46    159.44 o 
   3  14   3     3096.26     3201.30     69.54 o 
   4  14   3      279.12      279.82     29.86 o 
   5  14   3     1046.57     1001.86     48.56 o 
   6  14   3     1968.75     1979.95     65.41 o 
   7  14   3      225.53      255.39     37.09 o 
  -8  15   3      574.27      574.06     45.07 o 
  -7  15   3      833.36      812.34     44.57 o 
  -6  15   3      104.03      132.62     29.46 o 
  -5  15   3     3242.54     2967.08     99.98 o 
  -4  15   3     1589.32     1601.50     44.92 o 
  -3  15   3       22.34       62.53     27.17 o 
  -2  15   3     1961.44     1924.66     41.60 o 
  -1  15   3       18.80       15.96     17.34 o 
   0  15   3      101.81       85.96     15.47 o 
   1  15   3      883.88      881.88     31.53 o 
   2  15   3     1488.49     1538.37     64.95 o 
   3  15   3      222.75      231.83     31.76 o 
   4  15   3     1509.23     1588.86     61.40 o 
   5  15   3     1336.46     1388.93     46.84 o 
   6  15   3        1.08       22.61     29.81 o 
   7  15   3      223.48      229.24     31.58 o 
  -8  16   3        4.72       27.38     28.82 o 
  -7  16   3      301.27      273.85     40.76 o 
  -6  16   3     1311.34     1310.69     71.93 o 
  -5  16   3      100.27       88.46     19.25 o 
  -4  16   3      114.00      122.57     22.26 o 
  -3  16   3     2306.09     2311.43     43.63 o 
  -2  16   3       15.96       23.60     18.87 o 
  -1  16   3        5.59       17.22     10.99 o 
   0  16   3      570.39      596.07     26.66 o 
   1  16   3       55.42       43.02      8.18 o 
   2  16   3      768.07      798.95     40.97 o 
   3  16   3     2872.84     2979.85     58.68 o 
   4  16   3        3.67        7.63     24.07 o 
   5  16   3      141.30      147.04     33.24 o 
   6  16   3      380.77      415.84     39.47 o 
  -8  17   3       20.54       50.00     33.00 o 
  -7  17   3       39.55       31.27     26.55 o 
  -6  17   3        0.41       18.53     22.17 o 
  -5  17   3       44.37       50.12     35.35 o 
  -4  17   3       16.14        7.51     12.60 o 
  -3  17   3      636.33      608.59     28.22 o 
  -2  17   3       77.99       78.61     19.69 o 
  -1  17   3      372.02      340.63     33.80 o 
   0  17   3      247.69      226.21     20.89 o 
   1  17   3       19.03       14.00     10.46 o 
   2  17   3       54.54       55.94     25.34 o 
   3  17   3       81.61       83.00     26.55 o 
   4  17   3       10.66       29.57     23.64 o 
   5  17   3       65.05       85.81     30.39 o 
   6  17   3       58.78       59.81     27.73 o 
  -8  18   3       41.59       59.45     37.52 o 
  -7  18   3        2.10       25.97     24.83 o 
  -6  18   3      149.79      175.72     36.14 o 
  -5  18   3      309.67      274.83     42.64 o 
  -4  18   3      217.55      197.37     21.34 o 
  -3  18   3      503.36      482.51     28.26 o 
  -2  18   3       12.06       27.29     16.58 o 
  -1  18   3     2460.09     2411.46     60.30 o 
   0  18   3      120.77      109.74     28.26 o 
   1  18   3     1113.16     1096.34     36.32 o 
   2  18   3        1.63       12.92     16.36 o 
   3  18   3      545.02      585.61     39.76 o 
   4  18   3       23.26       27.08     26.26 o 
   5  18   3      196.51      218.64     36.44 o 
   6  18   3       10.43       27.94     21.07 o 
  -7  19   3      481.55      470.14     42.17 o 
  -6  19   3      113.04       75.07     27.21 o 
  -5  19   3      459.44      484.37     50.27 o 
  -4  19   3      374.89      374.52     25.99 o 
  -3  19   3      163.88      175.84     23.02 o 
  -2  19   3      123.84       94.49     16.21 o 
  -1  19   3      211.95      210.03     25.53 o 
   0  19   3      216.45      236.09     23.88 o 
   1  19   3       28.67       25.33     16.15 o 
   2  19   3      358.19      366.94     37.68 o 
   3  19   3       14.57        6.83     22.19 o 
   4  19   3      553.93      527.44     42.25 o 
   5  19   3      254.19      255.31     35.81 o 
   6  19   3        0.32       19.49     21.42 o 
  -7  20   3      257.86      225.41     36.90 o 
  -6  20   3      984.46      940.93     63.61 o 
  -5  20   3       37.73       29.57     36.53 o 
  -4  20   3        6.78       28.22     24.80 o 
  -3  20   3       54.76       80.53     21.24 o 
  -2  20   3     1222.36     1204.19     37.26 o 
  -1  20   3      985.44      886.73     34.22 o 
   0  20   3        3.12       29.35     18.64 o 
   1  20   3     1310.40     1264.49     47.41 o 
   2  20   3      188.62      212.22     39.53 o 
   3  20   3      225.71      233.92     37.50 o 
   4  20   3      129.51      117.89     32.48 o 
   5  20   3      137.04      121.94     30.24 o 
   6  20   3      787.16      742.38     54.89 o 
  -7  21   3       14.07       39.84     26.72 o 
  -6  21   3       10.70       20.38     30.49 o 
  -5  21   3       10.42       43.91     30.11 o 
  -4  21   3      540.80      590.20     41.06 o 
  -3  21   3     1575.12     1655.74     62.45 o 
  -2  21   3       50.53       51.07     20.10 o 
  -1  21   3      626.92      666.49     45.78 o 
   0  21   3     2655.04     2660.31     67.24 o 
   1  21   3      547.71      499.98     40.98 o 
   2  21   3       13.93       22.04     19.64 o 
   3  21   3     1162.43     1173.21     54.55 o 
   4  21   3      595.42      616.54     41.97 o 
   5  21   3        6.19       36.95     24.81 o 
  -7  22   3       60.53       37.20     51.24 o 
  -6  22   3      351.34      390.43     46.38 o 
  -5  22   3     1460.49     1565.94     60.15 o 
  -4  22   3      676.69      772.98     53.03 o 
  -3  22   3      974.94      807.46     31.86 o 
  -2  22   3     3441.01     3461.58     55.85 o 
  -1  22   3     1464.53     1537.69     39.77 o 
   0  22   3       28.13       16.91     15.87 o 
   1  22   3     1233.82     1329.96     52.42 o 
   2  22   3     2654.92     2589.85     69.01 o 
   3  22   3       62.84       22.50     14.37 o 
   4  22   3      250.86      282.49     41.39 o 
   5  22   3       78.15       55.75     22.97 o 
  -6  23   3      138.70       81.37     55.55 o 
  -5  23   3      409.27      355.91     39.95 o 
  -4  23   3      696.69      637.18     45.84 o 
  -3  23   3      507.30      528.27     54.57 o 
  -2  23   3       46.80       63.25     19.86 o 
  -1  23   3      850.38      839.92     33.19 o 
   0  23   3     1784.54     1868.30     52.21 o 
   1  23   3      143.31      130.18     27.40 o 
   2  23   3       85.32       38.65     26.36 o 
   3  23   3      139.36      122.06     35.11 o 
   4  23   3      267.75      246.15     34.88 o 
   5  23   3      251.76      215.37     45.96 o 
  -6  24   3      985.50     1106.05     67.41 o 
  -5  24   3       50.50       45.05     27.50 o 
  -4  24   3       73.78       44.80     25.66 o 
  -3  24   3      236.37      258.32     48.37 o 
  -2  24   3      372.25      368.73     28.67 o 
  -1  24   3      387.50      330.95     26.28 o 
   0  24   3        0.13       24.33     20.92 o 
   1  24   3       70.35       53.79     23.16 o 
   2  24   3      628.62      603.50     49.20 o 
   3  24   3      164.65      139.38     36.01 o 
   4  24   3      111.93      101.79     37.02 o 
  -5  25   3      232.58      229.02     36.75 o 
  -4  25   3       49.14       54.27     26.64 o 
  -3  25   3       26.35       39.58     23.22 o 
  -2  25   3      363.79      343.85     36.86 o 
  -1  25   3       79.05       84.31     25.24 o 
   0  25   3       81.89       89.54     42.30 o 
   1  25   3      122.19       98.32     45.49 o 
   2  25   3      828.77      760.34     46.63 o 
   3  25   3       28.44        9.31     22.16 o 
   4  25   3      478.67      481.14     88.35 o 
  -5  26   3        4.55       36.07     30.96 o 
  -4  26   3       74.98       82.38     34.98 o 
  -3  26   3       97.29       67.85     28.21 o 
  -2  26   3       13.95       40.59     25.40 o 
  -1  26   3       62.31       47.57     21.86 o 
   0  26   3       72.73       60.52     33.81 o 
   1  26   3       27.23       32.88     22.94 o 
   2  26   3        0.62       32.56     23.90 o 
   3  26   3      121.24      111.89     33.69 o 
  -4  27   3       58.03       29.01     24.43 o 
  -3  27   3       75.26       72.49     26.96 o 
  -2  27   3        2.19       47.69     21.72 o 
  -1  27   3      196.28      164.68     28.61 o 
   0  27   3      153.24       94.38     27.47 o 
   1  27   3      130.42       81.47     25.67 o 
   2  27   3        1.03       10.26     21.99 o 
   3  27   3       44.14       48.95     29.82 o 
  -4  28   3      170.84      135.60     39.08 o 
  -3  28   3       57.92       90.64     42.51 o 
  -2  28   3      194.63      189.83     45.47 o 
  -1  28   3      111.59      143.15     46.61 o 
   0  28   3       99.76      110.65     31.42 o 
   1  28   3        1.43       18.11     21.42 o 
   2  28   3      205.76      269.49     42.51 o 
  -3  29   3       65.55       52.16     22.19 o 
  -2  29   3       87.79       77.86     37.28 o 
  -1  29   3      107.40       72.11     34.00 o 
   0  29   3        5.55        3.76     18.61 o 
   1  29   3       23.01       30.11     20.89 o 
  -1  30   3      202.05      199.77     44.92 o 
   0  30   3        0.08        3.39     34.28 o 
 -10   0   4      754.24      623.33     83.35 o 
  -9   0   4     1680.91     1678.76     69.63 o 
  -8   0   4     1406.03     1475.87     64.63 o 
  -7   0   4     2041.26     2175.79     64.79 o 
  -6   0   4     1341.32     1396.94     54.57 o 
  -4   0   4     2274.34     2329.39     52.21 o 
  -3   0   4     2843.56     2775.18     56.82 o 
  -2   0   4    11773.43    12730.73    131.78 o 
  -1   0   4     6311.73     6262.25     66.20 o 
   0   0   4      422.40      543.25     34.78 o 
   1   0   4      389.04      451.68     20.82 o 
   2   0   4      892.61      826.67     27.10 o 
   3   0   4     1559.62     1606.79     44.84 o 
   4   0   4     1092.77     1069.86     41.16 o 
   5   0   4      160.56      197.32     31.30 o 
   6   0   4      543.52      541.27     50.88 o 
   7   0   4     1819.55     1885.62     89.13 o 
  -9   1   4        0.97       19.32     20.18 o 
  -8   1   4      426.74      466.97     40.69 o 
  -7   1   4     2802.83     2926.45     50.21 o 
  -6   1   4     1607.90     1593.53     46.04 o 
  -5   1   4      378.47      347.25     35.88 o 
  -4   1   4     5041.74     5153.57     70.85 o 
  -3   1   4     5295.55     5199.38     50.71 o 
  -2   1   4     1304.64     1309.58     17.26 o 
  -1   1   4      942.35      906.81      8.41 o 
   0   1   4     3386.05     3406.98     44.89 o 
   1   1   4     3184.22     3152.19     32.61 o 
   2   1   4      990.62     1038.34     22.62 o 
   3   1   4       10.35        8.70     10.98 o 
   4   1   4      545.21      574.95     24.43 o 
   5   1   4     1337.95     1524.31     38.32 o 
   6   1   4     1218.63     1171.19     33.84 o 
   7   1   4        2.22       11.06     18.64 o 
  -9   2   4      286.24      285.03     42.40 o 
  -8   2   4      740.18      720.24     41.88 o 
  -7   2   4      307.72      311.04     26.69 o 
  -6   2   4     2586.63     2595.28     58.44 o 
  -5   2   4     2460.89     2470.37     64.86 o 
  -4   2   4      274.67      342.45     18.90 o 
  -3   2   4       37.35       41.95      7.64 o 
  -2   2   4      167.05      134.96      6.69 o 
  -1   2   4     4470.92     4340.24     34.23 o 
   0   2   4     4433.18     4681.16     59.68 o 
   1   2   4      183.45      186.60      7.56 o 
   2   2   4     2499.48     2438.18     32.77 o 
   3   2   4     3892.22     4090.60     56.73 o 
   4   2   4      498.45      512.86     23.09 o 
   5   2   4      655.44      643.69     29.10 o 
   6   2   4      582.64      598.47     26.95 o 
   7   2   4      300.58      331.46     28.36 o 
 -10   3   4        1.52       32.05     68.56 o 
  -9   3   4      274.36      271.22     26.88 o 
  -8   3   4       53.17       26.11     19.58 o 
  -7   3   4       52.46       58.42     22.45 o 
  -6   3   4      217.45      235.98     30.11 o 
  -5   3   4      160.98      167.62     28.43 o 
  -4   3   4       16.82       37.58     14.70 o 
  -3   3   4     3791.24     3793.27     44.80 o 
  -2   3   4     1762.58     1610.41     26.60 o 
  -1   3   4      232.54      243.87      6.40 o 
   0   3   4       20.09       18.44      5.93 o 
   1   3   4     6644.12     6691.52     43.70 o 
   2   3   4      718.79      697.94     16.05 o 
   3   3   4      156.23      194.16     20.82 o 
   4   3   4     2001.95     2093.85     41.10 o 
   5   3   4      359.51      369.56     22.13 o 
   6   3   4       35.37       27.40     12.68 o 
   7   3   4       22.31       35.16     18.44 o 
  -9   4   4       19.38       24.28     18.74 o 
  -8   4   4      598.80      569.77     32.04 o 
  -7   4   4        9.98       23.79     18.17 o 
  -6   4   4      353.65      360.17     31.12 o 
  -5   4   4       51.82       64.23     21.09 o 
  -4   4   4     1228.75     1279.59     27.60 o 
  -3   4   4      127.60      127.69      9.78 o 
  -2   4   4      548.19      575.17     15.40 o 
  -1   4   4      168.36      159.11      7.95 o 
   0   4   4     1069.29     1085.15     16.39 o 
   1   4   4      182.33      194.67      7.43 o 
   2   4   4      195.15      167.32      9.98 o 
   3   4   4      528.27      524.57     21.07 o 
   4   4   4        0.74       12.94     11.44 o 
   5   4   4      138.17      137.31     23.38 o 
   6   4   4       33.51       42.04     19.14 o 
   7   4   4        4.18        2.27     20.52 o 
  -9   5   4        0.82       22.83     27.52 o 
  -8   5   4       28.17       42.65     20.90 o 
  -7   5   4       81.18       77.77     17.94 o 
  -6   5   4       82.77       77.85     25.46 o 
  -5   5   4       10.51       19.75     18.51 o 
  -4   5   4     1037.67     1121.90     29.44 o 
  -3   5   4      128.76      136.40     13.08 o 
  -2   5   4     1744.82     1944.97     33.59 o 
  -1   5   4      646.47      685.02     11.49 o 
   0   5   4      332.49      398.85      8.48 o 
   1   5   4       19.53       14.26      5.77 o 
   2   5   4     2585.95     2618.98     47.41 o 
   3   5   4       31.68       30.86     11.05 o 
   4   5   4      867.06      857.66     26.42 o 
   5   5   4       34.09       27.46     12.78 o 
   6   5   4        4.18       12.29     15.51 o 
   7   5   4       35.16       20.40     18.51 o 
  -9   6   4      128.60      123.16     32.44 o 
  -8   6   4        9.93        7.06     21.95 o 
  -7   6   4       43.64       61.27     20.55 o 
  -6   6   4        7.92       43.98     21.47 o 
  -5   6   4      693.20      708.28     48.12 o 
  -4   6   4      883.97      864.88     34.08 o 
  -3   6   4      827.60      796.55     19.57 o 
  -2   6   4     4763.81     4750.35     70.50 o 
  -1   6   4     2572.29     2494.86     58.97 o 
   0   6   4      887.17      787.35     13.47 o 
   1   6   4      529.43      572.31     41.29 o 
   2   6   4     2611.67     2477.35     43.54 o 
   3   6   4      227.97      196.65     22.49 o 
   4   6   4      353.88      339.26     21.13 o 
   5   6   4      206.91      211.40     23.82 o 
   6   6   4      447.76      438.58     34.70 o 
   7   6   4      215.90      205.36     27.84 o 
  -9   7   4      138.49      180.53     34.99 o 
  -8   7   4      228.70      246.27     25.25 o 
  -7   7   4      303.80      319.17     35.14 o 
  -6   7   4      252.55      245.26     27.82 o 
  -5   7   4        2.55       15.39     15.27 o 
  -4   7   4       39.28       23.77     16.46 o 
  -3   7   4     2953.44     2970.91     50.53 o 
  -2   7   4     5290.97     5327.95     62.89 o 
  -1   7   4      309.99      359.35     12.73 o 
   0   7   4     4680.82     4628.02     73.12 o 
   1   7   4     7128.64     7292.79     99.75 o 
   2   7   4      480.15      412.77     14.88 o 
   3   7   4       50.89       48.64     10.51 o 
   4   7   4     2857.19     2846.62     57.51 o 
   5   7   4      695.99      703.45     33.51 o 
   6   7   4       46.60       47.40     18.78 o 
   7   7   4       57.78       67.82     19.71 o 
  -9   8   4      510.30      482.84     42.58 o 
  -8   8   4       39.81       49.61     19.70 o 
  -7   8   4       48.26       66.32     22.23 o 
  -6   8   4     1091.90     1018.85     33.97 o 
  -5   8   4     2116.71     2094.43     69.06 o 
  -4   8   4     1278.78     1326.45     36.28 o 
  -3   8   4      465.14      513.98     24.39 o 
  -2   8   4     8754.12     8803.71     85.43 o 
  -1   8   4     7772.19     8154.59    100.22 o 
   0   8   4     1896.68     1847.02     35.01 o 
   1   8   4     1683.25     1735.18     46.88 o 
   2   8   4     4560.09     4456.31     44.08 o 
   3   8   4     1869.70     1869.26     28.11 o 
   4   8   4      183.36      198.43     17.95 o 
   5   8   4      396.64      369.74     30.59 o 
   6   8   4      292.36      289.97     30.08 o 
   7   8   4      341.84      305.53     30.71 o 
  -9   9   4        9.60        2.88     24.64 o 
  -8   9   4     1241.28     1255.31     48.84 o 
  -7   9   4     1535.74     1569.64     60.11 o 
  -6   9   4      292.48      319.85     26.19 o 
  -5   9   4        2.58       26.14     17.62 o 
  -4   9   4     4245.82     4290.48     65.96 o 
  -3   9   4     2694.92     2692.71     44.65 o 
  -2   9   4     1476.65     1458.06     32.90 o 
  -1   9   4      253.38      271.02     12.98 o 
   0   9   4     1298.06     1158.43     20.45 o 
   1   9   4     4942.70     4932.29     79.95 o 
   2   9   4      877.51      839.19     24.11 o 
   3   9   4       28.40       30.69     11.24 o 
   4   9   4     1206.99     1221.21     66.79 o 
   5   9   4     1198.09     1237.65     44.12 o 
   6   9   4     1088.31     1148.30     60.73 o 
   7   9   4       31.26       21.07     24.77 o 
  -9  10   4      645.59      655.28     45.23 o 
  -8  10   4      933.26      962.27     69.02 o 
  -7  10   4       11.84       37.20     45.70 o 
  -6  10   4     3731.63     3730.35     63.19 o 
  -5  10   4     6258.26     6460.98     79.35 o 
  -4  10   4      156.99      174.75     24.15 o 
  -3  10   4     4578.24     4783.02     59.71 o 
  -2  10   4     4282.44     4283.13     54.77 o 
  -1  10   4      383.67      344.31     15.01 o 
   0  10   4       51.32       46.06     10.40 o 
   1  10   4        4.50       14.67      7.32 o 
   2  10   4      756.69      709.00     33.53 o 
   3  10   4     2178.28     2187.36     39.90 o 
   4  10   4      257.70      303.59     34.24 o 
   5  10   4       66.99       75.16     25.20 o 
   6  10   4      668.58      622.63     40.56 o 
   7  10   4      325.78      343.32     46.99 o 
  -9  11   4      335.06      320.22     38.07 o 
  -8  11   4      642.52      631.64     61.33 o 
  -7  11   4     3055.54     3091.36     68.22 o 
  -6  11   4       61.42       84.49     19.56 o 
  -5  11   4      703.36      684.23     32.88 o 
  -4  11   4     3108.86     3049.67    106.52 o 
  -3  11   4       69.34       45.50     15.13 o 
  -2  11   4      753.90      779.37     21.45 o 
  -1  11   4      428.93      427.16     15.85 o 
   0  11   4      712.38      653.88     16.22 o 
   1  11   4      168.90      147.34     11.99 o 
   2  11   4      621.41      603.84     32.95 o 
   3  11   4      730.30      710.88     30.24 o 
   4  11   4      481.83      489.05     28.76 o 
   5  11   4      968.17     1023.75     38.46 o 
   6  11   4      510.19      506.16     35.86 o 
   7  11   4        1.21        6.35     21.97 o 
  -9  12   4       22.30        5.10     23.34 o 
  -8  12   4        0.49        8.02     29.14 o 
  -7  12   4       26.57       14.25     30.13 o 
  -6  12   4      185.34      186.85     23.79 o 
  -5  12   4      429.83      373.79     29.67 o 
  -4  12   4      115.70      143.64     25.49 o 
  -3  12   4        2.08       21.96     15.00 o 
  -2  12   4      979.82      988.81     26.96 o 
  -1  12   4     1085.02     1117.08     42.00 o 
   0  12   4      192.59      162.95     14.69 o 
   1  12   4      203.85      154.39     23.80 o 
   2  12   4      566.23      572.90     19.72 o 
   3  12   4      219.99      243.77     23.48 o 
   4  12   4        3.01       14.63     19.95 o 
   5  12   4       65.36       45.27     23.42 o 
   6  12   4       50.92       55.92     19.72 o 
  -9  13   4      552.51      494.63     66.80 o 
  -8  13   4        0.44       20.10     31.11 o 
  -7  13   4      855.08      854.71     41.88 o 
  -6  13   4       42.69       50.00     23.40 o 
  -5  13   4      684.28      724.31     38.54 o 
  -4  13   4       79.08       61.72     19.70 o 
  -3  13   4      235.71      249.61     20.50 o 
  -2  13   4      115.22      106.25     16.26 o 
  -1  13   4      377.46      350.08     21.19 o 
   0  13   4        2.27        5.83     15.46 o 
   1  13   4     1463.98     1486.18     33.30 o 
   2  13   4      109.29      101.34     14.15 o 
   3  13   4      145.96      167.57     23.17 o 
   4  13   4      234.02      236.11     27.64 o 
   5  13   4       24.49       45.33     23.71 o 
   6  13   4        5.34       19.91     18.70 o 
  -8  14   4      473.36      439.63     49.39 o 
  -7  14   4       13.24       27.58     29.17 o 
  -6  14   4      633.21      612.12     31.99 o 
  -5  14   4      895.31      918.43     36.04 o 
  -4  14   4        1.86       -0.54     17.78 o 
  -3  14   4     2013.61     2016.70     67.31 o 
  -2  14   4        8.69       21.11     16.38 o 
  -1  14   4       22.51       20.11     14.52 o 
   0  14   4       23.68       28.00     16.26 o 
   1  14   4        1.39        0.76      6.43 o 
   2  14   4        3.97       19.84     20.40 o 
   3  14   4       67.61       60.37     17.71 o 
   4  14   4       26.83       29.48     17.52 o 
   5  14   4      225.31      204.41     30.69 o 
   6  14   4       16.47       32.16     20.57 o 
  -8  15   4      113.56      158.03     37.24 o 
  -7  15   4       83.69       97.31     39.44 o 
  -6  15   4      281.16      324.56     26.34 o 
  -5  15   4      227.35      204.53     23.00 o 
  -4  15   4     1393.23     1329.94     61.73 o 
  -3  15   4      901.93      929.31     35.84 o 
  -2  15   4      251.60      247.06     23.39 o 
  -1  15   4      331.89      324.00     23.11 o 
   0  15   4       86.53      116.81     18.94 o 
   1  15   4     1088.04      991.80     35.44 o 
   2  15   4      273.25      313.79     30.79 o 
   3  15   4      203.88      235.68     30.35 o 
   4  15   4      152.33      208.35     29.62 o 
   5  15   4      148.36      120.58     36.11 o 
   6  15   4      114.10       80.91     34.41 o 
  -8  16   4       30.87       41.19     34.80 o 
  -7  16   4       43.82       37.42     26.55 o 
  -6  16   4      348.87      380.03     39.25 o 
  -5  16   4      386.53      397.62     27.06 o 
  -4  16   4      763.03      795.81     31.54 o 
  -3  16   4       16.45       29.60     20.31 o 
  -2  16   4     1083.19     1140.01     34.61 o 
  -1  16   4     2720.42     2892.57     60.83 o 
   0  16   4      837.79      878.40     31.28 o 
   1  16   4      190.81      189.38     23.14 o 
   2  16   4      821.04      875.24     48.06 o 
   3  16   4     2665.37     2691.20     53.53 o 
   4  16   4      151.35      181.63     31.38 o 
   5  16   4      558.10      557.91     39.79 o 
   6  16   4      709.75      776.26     70.11 o 
  -8  17   4      249.86      236.54     37.06 o 
  -7  17   4      213.42      229.74     33.76 o 
  -6  17   4       65.99      103.60     31.96 o 
  -5  17   4        9.69        7.21     14.73 o 
  -4  17   4       32.64       38.34     16.55 o 
  -3  17   4     1711.08     1838.31     51.02 o 
  -2  17   4     5906.15     6148.61    103.80 o 
  -1  17   4       81.24       76.35     23.77 o 
   0  17   4     3082.41     3162.08     74.62 o 
   1  17   4     3874.92     3689.19     93.59 o 
   2  17   4        8.21      -12.83     21.19 o 
   3  17   4        2.06       -3.56     24.61 o 
   4  17   4      663.41      665.78     43.08 o 
   5  17   4     1057.78     1052.66     47.30 o 
   6  17   4      181.82      175.74     53.20 o 
  -8  18   4        3.14        4.92     22.44 o 
  -7  18   4       61.96       69.57     26.53 o 
  -6  18   4      277.66      260.59     35.88 o 
  -5  18   4     1257.81     1235.55     48.20 o 
  -4  18   4      551.44      617.57     33.07 o 
  -3  18   4       44.07       35.65     20.28 o 
  -2  18   4     1999.77     2009.31     51.91 o 
  -1  18   4     1306.34     1414.91     39.88 o 
   0  18   4     1594.80     1632.40     40.43 o 
   1  18   4      294.02      247.78     20.24 o 
   2  18   4     2199.30     2337.79     71.17 o 
   3  18   4      961.94      980.16     44.45 o 
   4  18   4       41.01       47.05     22.75 o 
   5  18   4      124.61      149.64     29.84 o 
  -7  19   4      335.72      342.00     36.09 o 
  -6  19   4      460.45      449.98     55.40 o 
  -5  19   4       59.24       60.99     29.82 o 
  -4  19   4     1256.81     1240.07     37.07 o 
  -3  19   4     1250.95     1238.75     40.62 o 
  -2  19   4       15.88       13.33     14.80 o 
  -1  19   4       74.94       58.66     17.69 o 
   0  19   4       27.60       36.74     16.09 o 
   1  19   4     1537.51     1476.95     48.56 o 
   2  19   4      887.99      831.37     45.46 o 
   3  19   4        7.41       28.63     20.85 o 
   4  19   4      865.69      833.00     46.36 o 
   5  19   4      111.30      123.69     27.62 o 
  -7  20   4      355.40      356.44     41.31 o 
  -6  20   4     1370.78     1362.93     55.74 o 
  -5  20   4      911.16      964.04     52.48 o 
  -4  20   4      275.49      282.58     25.64 o 
  -3  20   4      324.98      333.74     31.74 o 
  -2  20   4      446.20      453.89     34.15 o 
  -1  20   4      277.62      323.14     25.93 o 
   0  20   4        2.64        4.68     12.88 o 
   1  20   4       59.33       57.58     28.22 o 
   2  20   4        9.77       11.95     21.71 o 
   3  20   4      142.54      130.40     34.02 o 
   4  20   4      481.24      448.73     39.14 o 
   5  20   4        0.26       29.14     21.88 o 
  -7  21   4      327.77      267.27     39.12 o 
  -6  21   4       44.40       33.80     25.90 o 
  -5  21   4      175.14      163.44     37.01 o 
  -4  21   4      551.95      501.64     39.37 o 
  -3  21   4       25.45       13.34     17.84 o 
  -2  21   4       20.50       10.06     13.08 o 
  -1  21   4       19.98       35.96     17.71 o 
   0  21   4       62.09       46.80     23.38 o 
   1  21   4       21.84       19.66     24.39 o 
   2  21   4       99.30       95.01     24.93 o 
   3  21   4       67.87       45.42     28.01 o 
   4  21   4       49.91       49.84     23.19 o 
   5  21   4       84.96       58.62     26.51 o 
  -7  22   4      187.13      137.74     44.52 o 
  -6  22   4       71.52       55.89     41.60 o 
  -5  22   4        6.59       11.35     26.39 o 
  -4  22   4       31.65       45.70     26.70 o 
  -3  22   4       25.31       27.59     17.60 o 
  -2  22   4      137.81      115.04     19.97 o 
  -1  22   4        0.96        8.70     14.76 o 
   0  22   4      109.02       94.46     23.15 o 
   1  22   4        0.14       13.45     21.54 o 
   2  22   4       37.68       24.56     25.12 o 
   3  22   4       13.86       11.98      9.81 o 
   4  22   4       16.22       38.71     24.90 o 
  -6  23   4       53.41       24.30     28.22 o 
  -5  23   4      165.92      139.22     33.56 o 
  -4  23   4      187.80      226.22     37.02 o 
  -3  23   4       22.88       31.31     21.79 o 
  -2  23   4       45.87       62.65     21.37 o 
  -1  23   4       24.16       24.99     16.29 o 
   0  23   4       13.36       22.84     22.39 o 
   1  23   4        1.34       12.82     31.20 o 
   2  23   4        1.09       12.72     21.37 o 
   3  23   4       10.54       29.39     17.49 o 
   4  23   4        3.15       19.16     20.70 o 
  -6  24   4      214.56      231.50     74.28 o 
  -5  24   4      563.58      631.01     47.32 o 
  -4  24   4       67.19       52.15     27.53 o 
  -3  24   4      301.65      299.73     40.76 o 
  -2  24   4      528.38      527.62     30.34 o 
  -1  24   4      101.97      110.09     27.34 o 
   0  24   4      162.18      206.07     35.64 o 
   1  24   4        2.05       28.49     22.88 o 
   2  24   4        9.09       21.87     25.08 o 
   3  24   4       17.33       22.04     29.02 o 
  -5  25   4        1.96       -3.74     23.80 o 
  -4  25   4      894.09      989.27     53.85 o 
  -3  25   4      497.08      546.44     48.37 o 
  -2  25   4        8.99       34.37     16.35 o 
  -1  25   4        8.99       20.60     21.32 o 
   0  25   4      197.38      188.52     31.41 o 
   1  25   4      126.86      124.04     31.13 o 
   2  25   4      255.33      270.32     36.17 o 
   3  25   4       12.79       23.99     21.49 o 
  -5  26   4      253.76      288.06     37.46 o 
  -4  26   4      113.52       75.31     29.70 o 
  -3  26   4      102.05      102.56     42.05 o 
  -2  26   4      409.52      418.92     39.40 o 
  -1  26   4     1539.26     1584.27     52.72 o 
   0  26   4      117.51      116.05     24.23 o 
   1  26   4      125.50       92.40     27.18 o 
   2  26   4      551.93      551.47     40.52 o 
  -4  27   4       24.56       17.75     21.22 o 
  -3  27   4      497.91      524.33     51.71 o 
  -2  27   4      753.26      911.07     53.61 o 
  -1  27   4       27.23       27.54     21.34 o 
   0  27   4      502.00      470.78     47.92 o 
   1  27   4      966.26     1008.08     53.31 o 
   2  27   4      152.60      131.57     32.33 o 
  -3  28   4        0.40       -6.45     26.78 o 
  -2  28   4      205.92      190.00     48.26 o 
  -1  28   4      155.52      117.58     25.50 o 
   0  28   4      430.81      417.64     41.21 o 
   1  28   4        6.22       11.19     23.63 o 
  -2  29   4        3.03       20.11     55.30 o 
  -1  29   4       20.73       14.81     28.11 o 
   0  29   4       28.59       55.70     21.40 o 
 -10   1   5        2.43       30.94     45.06 o 
  -9   1   5       40.83       23.04     20.68 o 
  -8   1   5       49.92       44.03     23.58 o 
  -7   1   5      419.01      413.45     30.41 o 
  -6   1   5      318.59      322.14     30.07 o 
  -5   1   5        3.34       33.05     16.35 o 
  -4   1   5      682.52      762.65     24.62 o 
  -3   1   5      272.90      253.28     12.51 o 
  -2   1   5      209.27      252.34      8.01 o 
  -1   1   5      448.07      415.57     13.41 o 
   0   1   5      371.44      436.25     23.91 o 
   1   1   5      105.29       89.25      6.21 o 
   2   1   5     2737.54     2749.82     41.88 o 
   3   1   5      264.30      256.26     17.77 o 
   4   1   5      450.34      459.51     20.57 o 
   5   1   5      275.54      283.45     20.16 o 
   6   1   5      139.12      142.45     45.76 o 
  -9   2   5      536.64      498.73     37.57 o 
  -8   2   5       65.28       44.41     20.25 o 
  -7   2   5        5.19       11.02     19.03 o 
  -6   2   5      711.07      682.35     33.92 o 
  -5   2   5      136.27      148.43     21.27 o 
  -4   2   5      759.79      806.76     26.60 o 
  -3   2   5       18.73       19.30      6.02 o 
  -2   2   5       35.93       56.93      6.36 o 
  -1   2   5      119.16       86.95      6.81 o 
   0   2   5     2027.64     1890.18     25.43 o 
   1   2   5      817.82      799.92     20.01 o 
   2   2   5      310.13      335.96     21.88 o 
   3   2   5     2643.32     2739.00     46.90 o 
   4   2   5     2499.16     2613.81     36.91 o 
   5   2   5       13.29       19.23     16.90 o 
  -9   3   5       18.52       13.13     21.58 o 
  -8   3   5      395.74      354.62     31.28 o 
  -7   3   5     2176.31     2247.08     85.58 o 
  -6   3   5      455.81      441.54     27.54 o 
  -5   3   5      193.54      209.99     22.77 o 
  -4   3   5      629.17      614.93     25.19 o 
  -3   3   5     1409.02     1318.23     19.50 o 
  -2   3   5     2963.59     3132.29     38.55 o 
  -1   3   5     3406.13     3566.42     36.82 o 
   0   3   5      973.63      997.89     28.24 o 
   1   3   5     4975.38     5075.08    101.45 o 
   2   3   5     3546.41     3414.21     62.06 o 
   3   3   5       51.91       55.71     13.68 o 
   4   3   5      306.04      311.62     18.77 o 
   5   3   5     2049.63     2092.70     40.90 o 
   6   3   5      405.90      427.77     56.79 o 
  -9   4   5     1001.75      883.73     75.50 o 
  -8   4   5      322.93      376.65     31.67 o 
  -7   4   5      125.41      166.27     28.34 o 
  -6   4   5      179.06      182.66     25.05 o 
  -5   4   5     1760.82     1770.44     38.96 o 
  -4   4   5     4327.93     4563.44     57.84 o 
  -3   4   5     1101.27     1100.57     21.16 o 
  -2   4   5     1947.60     1908.96     28.53 o 
  -1   4   5     6789.85     6849.94     80.90 o 
   0   4   5     2185.80     2122.92     36.56 o 
   1   4   5       38.21       44.34     11.30 o 
   2   4   5     1256.53     1224.19     22.45 o 
   3   4   5      981.26      977.82     25.47 o 
   4   4   5      407.06      410.21     19.98 o 
   5   4   5       98.80      118.50     15.70 o 
   6   4   5       16.88       14.91     20.74 o 
   7   4   5      177.17      200.19     45.27 o 
  -9   5   5      555.15      519.22     41.00 o 
  -8   5   5       12.57       11.45     19.54 o 
  -7   5   5     2188.69     2215.04     53.04 o 
  -6   5   5     3979.48     4191.35     69.28 o 
  -5   5   5      798.96      812.88     28.61 o 
  -4   5   5     1461.44     1523.93     32.12 o 
  -3   5   5     7291.45     7294.54     93.38 o 
  -2   5   5     9453.72     9550.49     84.41 o 
  -1   5   5       95.66       92.16      7.10 o 
   0   5   5     5137.91     5258.44     65.08 o 
   1   5   5     2656.57     2645.66     26.43 o 
   2   5   5      738.43      699.93     19.63 o 
   3   5   5       21.64       30.41     11.54 o 
   4   5   5        5.42       23.28     12.66 o 
   5   5   5      488.63      485.99     29.26 o 
   6   5   5      376.20      370.10     39.67 o 
   7   5   5      753.21      731.34     84.09 o 
  -9   6   5      135.48      122.13     26.32 o 
  -8   6   5      707.89      732.45     41.98 o 
  -7   6   5      779.18      812.20     38.65 o 
  -6   6   5      240.66      257.62     25.31 o 
  -5   6   5     4422.35     4457.04     60.55 o 
  -4   6   5     2775.54     2803.45     43.33 o 
  -3   6   5       62.95       90.73     16.11 o 
  -2   6   5      904.14      870.93     14.85 o 
  -1   6   5     3552.98     3481.24     33.43 o 
   0   6   5      574.98      505.96     23.43 o 
   1   6   5      311.20      316.54     10.27 o 
   2   6   5     1368.54     1349.15     55.73 o 
   3   6   5       50.57       52.57     11.70 o 
   4   6   5      528.91      572.72     24.88 o 
   5   6   5      363.61      345.57     29.53 o 
   6   6   5        1.87      -10.33     21.09 o 
  -9   7   5        0.28       10.81     25.89 o 
  -8   7   5      383.16      310.12     40.85 o 
  -7   7   5      168.71      183.03     27.12 o 
  -6   7   5      740.82      757.36     32.16 o 
  -5   7   5      200.82      208.96     27.36 o 
  -4   7   5      523.58      529.15     27.42 o 
  -3   7   5     2365.98     2306.32     54.14 o 
  -2   7   5      146.80      139.57     10.18 o 
  -1   7   5      437.44      422.56     10.12 o 
   0   7   5        3.51        8.54      4.86 o 
   1   7   5     1040.46     1020.64     17.70 o 
   2   7   5     2309.52     2279.63     44.28 o 
   3   7   5      381.78      393.55     19.52 o 
   4   7   5      378.01      394.86     35.26 o 
   5   7   5      825.01      807.01     34.90 o 
   6   7   5      255.48      244.44     40.82 o 
  -9   8   5       99.75       85.16     37.98 o 
  -8   8   5       22.79       18.50     29.63 o 
  -7   8   5      253.52      267.74     27.65 o 
  -6   8   5      728.15      712.80     32.43 o 
  -5   8   5      567.28      656.51     33.23 o 
  -4   8   5       94.61       95.96     18.79 o 
  -3   8   5      311.54      312.10     19.48 o 
  -2   8   5     1124.13     1121.17     34.63 o 
  -1   8   5      499.06      484.34     15.52 o 
   0   8   5      477.45      441.56     12.61 o 
   1   8   5      923.02      868.75     22.71 o 
   2   8   5        1.73        6.12      9.23 o 
   3   8   5      583.79      589.47     21.56 o 
   4   8   5      783.96      800.94     30.70 o 
   5   8   5       18.95       18.95     15.07 o 
   6   8   5      133.92      107.91     33.09 o 
  -9   9   5      113.34       76.69     33.02 o 
  -8   9   5       72.39       73.09     31.37 o 
  -7   9   5        6.90       27.31     19.24 o 
  -6   9   5      350.44      397.71     27.99 o 
  -5   9   5      481.08      467.94     28.75 o 
  -4   9   5      221.09      239.26     19.43 o 
  -3   9   5      269.70      276.75     18.85 o 
  -2   9   5      540.27      541.87     16.15 o 
  -1   9   5      775.87      748.37     42.99 o 
   0   9   5      139.40      132.19      9.81 o 
   1   9   5       73.68       86.52     18.23 o 
   2   9   5      219.57      199.48     15.97 o 
   3   9   5      566.20      559.16     46.86 o 
   4   9   5      275.58      249.07     25.24 o 
   5   9   5       21.28       11.83     22.12 o 
   6   9   5       19.68       32.23     29.28 o 
  -9  10   5       91.49       65.41     33.69 o 
  -8  10   5      448.72      448.43     46.20 o 
  -7  10   5        1.23       30.17     20.28 o 
  -6  10   5      270.39      313.45     34.41 o 
  -5  10   5       49.09       47.18     17.09 o 
  -4  10   5       35.36       38.99     18.51 o 
  -3  10   5      586.72      599.60     25.65 o 
  -2  10   5       12.60       16.04      8.10 o 
  -1  10   5     1572.90     1646.63     34.37 o 
   0  10   5      117.32      123.08     15.65 o 
   1  10   5        0.50        0.59      8.56 o 
   2  10   5        1.78       10.26      7.56 o 
   3  10   5      287.17      264.75     22.01 o 
   4  10   5      420.70      401.34     41.20 o 
   5  10   5        9.36       25.72     22.85 o 
   6  10   5      148.07      120.18     33.19 o 
  -9  11   5        1.10       16.05     21.72 o 
  -8  11   5       63.69       63.02     34.05 o 
  -7  11   5      439.39      409.32     36.01 o 
  -6  11   5      705.74      697.44     31.93 o 
  -5  11   5        2.70        8.47     13.16 o 
  -4  11   5       95.82      101.79     18.71 o 
  -3  11   5      478.85      496.14     23.82 o 
  -2  11   5      482.89      542.44     23.98 o 
  -1  11   5     1331.47     1218.45     28.81 o 
   0  11   5       49.55       52.72     10.08 o 
   1  11   5     2212.94     2066.87     72.28 o 
   2  11   5     3065.15     3085.92     57.74 o 
   3  11   5       68.96       91.87     18.75 o 
   4  11   5      782.73      756.15     56.85 o 
   5  11   5      752.19      695.12     50.70 o 
   6  11   5      105.53      102.76     31.84 o 
  -9  12   5      488.33      439.05     46.00 o 
  -8  12   5       97.26       82.98     36.30 o 
  -7  12   5        2.99        4.07     17.34 o 
  -6  12   5      260.86      214.17     24.26 o 
  -5  12   5      679.65      639.90     32.45 o 
  -4  12   5     1500.46     1548.55     37.74 o 
  -3  12   5      539.33      501.68     25.49 o 
  -2  12   5      101.27      119.02     18.57 o 
  -1  12   5      164.36      190.59     20.95 o 
   0  12   5     2323.84     2354.62     38.93 o 
   1  12   5     1921.43     1870.22     70.71 o 
   2  12   5      140.65      150.91     17.73 o 
   3  12   5     2122.22     2168.25     43.45 o 
   4  12   5     1220.80     1259.79     42.44 o 
   5  12   5       74.36       54.46     31.25 o 
   6  12   5      133.26       96.54     27.63 o 
  -9  13   5        1.79       51.95     28.57 o 
  -8  13   5      360.24      304.80     58.03 o 
  -7  13   5      546.03      564.48     29.24 o 
  -6  13   5      526.11      527.19     29.57 o 
  -5  13   5      300.80      306.83     24.59 o 
  -4  13   5      118.20      132.04     20.55 o 
  -3  13   5     5167.01     5348.54     99.57 o 
  -2  13   5     4058.11     4089.46     77.02 o 
  -1  13   5       90.91      113.72     18.84 o 
   0  13   5     2068.55     2020.63     37.17 o 
   1  13   5      824.95      841.20     25.97 o 
   2  13   5      794.49      837.74     24.27 o 
   3  13   5     1164.95     1166.17     37.72 o 
   4  13   5      117.26      106.55     21.68 o 
   5  13   5     1803.25     1646.77     69.44 o 
   6  13   5      885.38      825.42     49.64 o 
  -8  14   5      901.01      902.99     71.18 o 
  -7  14   5       68.97       94.27     35.33 o 
  -6  14   5      999.22      925.05     32.65 o 
  -5  14   5      682.82      694.92     33.33 o 
  -4  14   5      968.92      947.04     35.11 o 
  -3  14   5       97.51      113.92     21.54 o 
  -2  14   5        7.93       22.03     12.08 o 
  -1  14   5     4338.62     4484.48     58.94 o 
   0  14   5     1267.89     1359.11     34.46 o 
   1  14   5        8.05       -2.51     13.10 o 
   2  14   5      486.01      497.27     38.27 o 
   3  14   5      400.04      412.35     29.65 o 
   4  14   5      371.30      361.06     29.11 o 
   5  14   5       56.58       44.85     36.28 o 
   6  14   5       11.86       22.92     28.62 o 
  -8  15   5        6.72       25.83     28.40 o 
  -7  15   5      532.81      517.49     37.97 o 
  -6  15   5     2278.04     2239.97     46.67 o 
  -5  15   5      213.27      176.00     25.71 o 
  -4  15   5     1219.96     1230.95     36.72 o 
  -3  15   5     2276.20     2334.91     47.30 o 
  -2  15   5      896.66      884.74     29.37 o 
  -1  15   5       84.63       58.70     20.43 o 
   0  15   5      145.94      142.59     22.08 o 
   1  15   5     2936.65     2769.52     98.82 o 
   2  15   5     1390.21     1350.79     42.54 o 
   3  15   5      580.83      523.89     34.56 o 
   4  15   5      182.36      138.87     32.38 o 
   5  15   5       12.48       41.18     33.91 o 
  -8  16   5      113.02       72.79     28.88 o 
  -7  16   5       34.41       64.86     40.87 o 
  -6  16   5       29.96       24.11     15.26 o 
  -5  16   5     1083.53     1031.44     40.25 o 
  -4  16   5      736.92      708.01     30.86 o 
  -3  16   5      141.13      147.62     22.17 o 
  -2  16   5      422.55      434.00     29.07 o 
  -1  16   5      471.05      461.22     25.25 o 
   0  16   5       12.74       11.58     15.26 o 
   1  16   5       37.73       10.80     11.61 o 
   2  16   5       31.40       62.07     23.61 o 
   3  16   5       11.10       12.59     16.72 o 
   4  16   5      189.18      117.54     48.45 o 
   5  16   5       61.20       50.77     50.93 o 
  -8  17   5        0.97       26.42     25.93 o 
  -7  17   5       61.68       67.61     35.27 o 
  -6  17   5       27.08        9.07     22.82 o 
  -5  17   5       11.12       32.49     16.61 o 
  -4  17   5        4.88       11.73     15.90 o 
  -3  17   5      104.31      104.97     22.32 o 
  -2  17   5     1023.97      935.20     35.31 o 
  -1  17   5      158.51      145.98     21.37 o 
   0  17   5      332.75      306.46     21.45 o 
   1  17   5        1.44       30.41     20.69 o 
   2  17   5       19.39       29.25     28.84 o 
   3  17   5       20.84       34.59     19.85 o 
   4  17   5      480.89      515.39     51.86 o 
   5  17   5      256.35      221.36     41.40 o 
  -8  18   5      155.26      167.85     55.76 o 
  -7  18   5      210.52      245.67     54.81 o 
  -6  18   5        1.05       -1.92     23.27 o 
  -5  18   5      280.11      319.93     35.50 o 
  -4  18   5       64.81       73.89     18.34 o 
  -3  18   5        2.09       21.83     18.80 o 
  -2  18   5       22.81       53.47     18.69 o 
  -1  18   5      267.42      245.46     19.66 o 
   0  18   5       13.82       14.79     13.05 o 
   1  18   5       43.39       49.78     21.83 o 
   2  18   5      553.00      505.90     38.09 o 
   3  18   5       41.07       51.64     20.03 o 
   4  18   5       94.57       56.64     30.30 o 
   5  18   5       10.09       10.20     23.98 o 
  -7  19   5       67.51       86.68     46.41 o 
  -6  19   5      700.05      770.42     48.71 o 
  -5  19   5      198.80      218.19     32.45 o 
  -4  19   5      124.63      128.73     21.96 o 
  -3  19   5     1240.18     1330.66     37.39 o 
  -2  19   5      491.49      538.96     32.78 o 
  -1  19   5      298.54      262.61     26.38 o 
   0  19   5      725.08      746.84     31.86 o 
   1  19   5        4.27       16.20     18.37 o 
   2  19   5       44.01       30.69     21.83 o 
   3  19   5       24.49        7.29     17.54 o 
   4  19   5        4.81       17.49     26.43 o 
  -7  20   5      100.26      115.63     33.94 o 
  -6  20   5        1.09       17.71     23.74 o 
  -5  20   5      446.93      469.75     37.78 o 
  -4  20   5      609.30      703.10     34.53 o 
  -3  20   5      285.51      309.21     32.68 o 
  -2  20   5      493.06      539.11     35.94 o 
  -1  20   5     1269.08     1327.59     41.93 o 
   0  20   5       35.29       44.00     20.79 o 
   1  20   5       10.50       20.34     27.15 o 
   2  20   5      366.86      352.40     33.30 o 
   3  20   5       10.31       -0.98     24.21 o 
   4  20   5       60.18       51.81     36.67 o 
  -7  21   5      323.49      292.77     51.48 o 
  -6  21   5      196.87      232.17     41.39 o 
  -5  21   5       57.62       31.06     23.98 o 
  -4  21   5      171.05      147.72     22.51 o 
  -3  21   5      267.68      248.50     28.71 o 
  -2  21   5      482.66      536.57     32.63 o 
  -1  21   5      562.15      580.61     30.86 o 
   0  21   5       90.01       66.98     21.47 o 
   1  21   5      811.71      840.98     55.10 o 
   2  21   5      926.66      981.99     60.02 o 
   3  21   5       72.71       69.48     32.62 o 
   4  21   5       77.83       58.05     33.58 o 
  -6  22   5       74.90       67.28     28.99 o 
  -5  22   5       77.14       62.24     31.29 o 
  -4  22   5      254.97      284.48     34.68 o 
  -3  22   5       91.05       76.06     20.16 o 
  -2  22   5       11.96        4.37     15.90 o 
  -1  22   5      117.61       84.32     19.42 o 
   0  22   5      933.15     1051.19     51.65 o 
   1  22   5      574.54      598.67     51.52 o 
   2  22   5       23.77       20.82     22.03 o 
   3  22   5      960.46      900.92     66.37 o 
  -6  23   5       44.30       39.44     27.38 o 
  -5  23   5        0.99        3.60     22.66 o 
  -4  23   5      196.50      146.62     29.21 o 
  -3  23   5      211.27      191.42     25.13 o 
  -2  23   5      165.41      160.41     21.89 o 
  -1  23   5      513.16      540.51     39.54 o 
   0  23   5       25.03       21.40     24.19 o 
   1  23   5      326.61      315.23     54.06 o 
   2  23   5     1495.97     1606.91     57.39 o 
   3  23   5      158.17      144.14     43.19 o 
  -5  24   5       99.97       96.95     33.09 o 
  -4  24   5      188.46      148.51     35.43 o 
  -3  24   5       47.92       59.29     16.14 o 
  -2  24   5      121.46      131.09     27.03 o 
  -1  24   5      371.97      393.56     44.35 o 
   0  24   5      210.46      238.02     39.75 o 
   1  24   5        2.48        9.92     22.54 o 
   2  24   5       10.63       49.53     29.90 o 
   3  24   5       65.54       36.88     52.37 o 
  -5  25   5      102.80      105.04     32.61 o 
  -4  25   5      370.80      282.61     43.13 o 
  -3  25   5      333.13      266.93     35.35 o 
  -2  25   5      104.58      109.58     29.72 o 
  -1  25   5       21.23       17.96     21.36 o 
   0  25   5      348.78      310.47     48.83 o 
   1  25   5      210.89      197.63     63.23 o 
   2  25   5        2.07       23.58     26.47 o 
  -4  26   5      223.40      149.36     34.35 o 
  -3  26   5       34.72       35.09     20.23 o 
  -2  26   5      229.38      230.51     31.19 o 
  -1  26   5      270.18      254.35     36.47 o 
   0  26   5       93.79       93.14     42.25 o 
   1  26   5        4.46        7.03     18.66 o 
  -3  27   5        1.28       12.72     26.86 o 
  -2  27   5        0.62        5.33     38.99 o 
  -1  27   5       65.72       38.67     27.45 o 
   0  27   5        0.55        3.26     19.48 o 
   1  27   5      147.01      186.23     67.03 o 
  -2  28   5      336.13      343.49     46.61 o 
  -1  28   5      157.77      171.05     38.52 o 
  -9   0   6       77.02       65.79     32.64 o 
  -8   0   6      180.78      202.93     44.50 o 
  -7   0   6     1669.03     1755.94    123.25 o 
  -6   0   6      660.11      582.61     53.73 o 
  -5   0   6      526.64      533.38     42.67 o 
  -4   0   6     4889.08     5055.79     99.04 o 
  -3   0   6     5259.76     5249.41    113.78 o 
  -2   0   6      180.15      165.30     11.98 o 
  -1   0   6     3456.00     3640.10    107.80 o 
   1   0   6       26.66       52.83     42.54 o 
   2   0   6      239.81      234.47     18.92 o 
   3   0   6       47.41       46.54     15.52 o 
   4   0   6      482.60      453.09     54.02 o 
  -9   1   6      316.15      322.72     28.15 o 
  -8   1   6      157.89      130.03     25.24 o 
  -7   1   6      106.79      110.65     30.27 o 
  -6   1   6     1271.46     1314.78     43.74 o 
  -5   1   6      827.54      886.49     27.36 o 
  -4   1   6     1340.97     1359.60     34.73 o 
  -3   1   6     1668.16     1605.38     35.81 o 
  -2   1   6     9673.17    10078.18    100.91 o 
  -1   1   6     1264.57     1310.71     49.47 o 
   0   1   6      116.71      119.07     33.93 o 
   1   1   6     3597.44     3644.36     55.38 o 
   2   1   6      921.86      935.50     18.07 o 
   3   1   6      339.07      356.25     18.31 o 
   4   1   6       57.16       36.80     19.10 o 
   5   1   6      142.60      137.17     29.44 o 
  -9   2   6       57.16       42.04     21.81 o 
  -8   2   6      911.07      938.31     37.34 o 
  -7   2   6      446.88      467.12     29.27 o 
  -6   2   6        0.97       -3.10     16.40 o 
  -5   2   6      630.14      638.02     25.80 o 
  -4   2   6     2219.42     2253.56     42.03 o 
  -3   2   6      380.70      373.10     13.42 o 
  -2   2   6       23.59       23.92      4.17 o 
  -1   2   6       10.17       13.75     12.71 o 
   0   2   6      948.27      994.69     45.61 o 
   1   2   6     2949.74     2819.84     48.38 o 
   2   2   6      769.97      753.55     33.14 o 
   3   2   6     2478.59     2343.75     40.03 o 
   4   2   6      831.29      872.20     65.65 o 
   5   2   6        7.60       14.73     16.31 o 
   6   2   6       17.59       26.97     23.75 o 
  -9   3   6       37.75       39.92     19.04 o 
  -8   3   6        0.21       29.25     20.01 o 
  -7   3   6      537.16      533.20     30.12 o 
  -6   3   6     1324.73     1293.90     37.49 o 
  -5   3   6        3.36       22.95     13.74 o 
  -4   3   6     1569.50     1556.97     44.29 o 
  -3   3   6        6.36       11.29      5.60 o 
  -2   3   6      135.10      148.64      8.70 o 
  -1   3   6      550.64      531.96     15.79 o 
   0   3   6      522.78      488.93      8.71 o 
   1   3   6       14.10       26.35      7.28 o 
   2   3   6     1248.21     1244.64     25.97 o 
   3   3   6      174.13      156.15     19.65 o 
   4   3   6      123.38      130.77     22.92 o 
   5   3   6       77.03       77.19     45.85 o 
   6   3   6      487.64      477.79     56.96 o 
  -9   4   6       34.60       40.54     23.71 o 
  -8   4   6      937.89      887.08     37.27 o 
  -7   4   6        9.37       22.39     19.82 o 
  -6   4   6      267.21      263.53     25.01 o 
  -5   4   6      608.04      598.06     26.82 o 
  -4   4   6        8.87       12.29     12.57 o 
  -3   4   6      717.15      712.71     15.38 o 
  -2   4   6        2.39       12.58      5.77 o 
  -1   4   6       75.25       89.28      9.19 o 
   0   4   6      270.32      259.69     11.85 o 
   1   4   6      111.52      107.39      9.90 o 
   2   4   6     1463.09     1392.76     64.71 o 
   3   4   6      522.26      515.00     25.12 o 
   4   4   6      585.42      677.44     66.87 o 
   5   4   6     1185.33     1128.30     71.54 o 
  -9   5   6        7.09       14.31     21.77 o 
  -8   5   6        0.08       -2.95     18.35 o 
  -7   5   6        3.52       19.93     17.96 o 
  -6   5   6      164.09      156.47     26.35 o 
  -5   5   6       46.86       48.14     14.47 o 
  -4   5   6       11.66       11.86     11.73 o 
  -3   5   6       19.82       18.64      8.21 o 
  -2   5   6      116.49      126.00      9.56 o 
  -1   5   6      636.03      601.99     15.97 o 
   0   5   6        1.61        5.88      7.43 o 
   1   5   6     1279.15     1230.53     27.98 o 
   2   5   6       85.77       70.80     10.33 o 
   3   5   6        0.55       10.33     10.80 o 
   4   5   6        0.62        8.04     16.21 o 
   5   5   6       17.11       14.37     33.99 o 
   6   5   6       85.05       91.40     38.41 o 
  -9   6   6      208.91      210.38     26.39 o 
  -8   6   6      678.56      716.10     37.63 o 
  -7   6   6      215.94      230.30     27.30 o 
  -6   6   6      121.54      143.56     26.38 o 
  -5   6   6      481.91      471.67     23.56 o 
  -4   6   6      500.52      510.42     23.31 o 
  -3   6   6        5.42        8.11      7.81 o 
  -2   6   6        5.39        7.66      6.81 o 
  -1   6   6       45.76       50.82     12.19 o 
   0   6   6        9.94       20.25      7.37 o 
   1   6   6      854.55      791.63     23.96 o 
   2   6   6     1010.34      932.87     24.39 o 
   3   6   6      134.38      144.07     20.00 o 
   4   6   6     1042.85     1128.67     76.70 o 
   5   6   6      869.24      848.27     70.67 o 
   6   6   6      257.10      328.85     84.42 o 
  -9   7   6     1433.20     1401.30     44.39 o 
  -8   7   6       11.52       34.65     22.71 o 
  -7   7   6     2609.16     2629.29     61.53 o 
  -6   7   6     2007.82     2083.47     41.31 o 
  -5   7   6       90.36      104.68     18.72 o 
  -4   7   6     1543.02     1471.54     31.97 o 
  -3   7   6     1089.27     1113.20     24.59 o 
  -2   7   6       21.41       22.02      6.44 o 
  -1   7   6       15.68       16.43      3.89 o 
   0   7   6      316.85      291.19     16.42 o 
   1   7   6      547.59      519.02     14.49 o 
   2   7   6     1266.08     1243.88     30.41 o 
   3   7   6     2954.18     2951.23     59.33 o 
   4   7   6       32.24       18.33     19.13 o 
   5   7   6      501.77      500.58     80.87 o 
   6   7   6      961.51      869.21     84.92 o 
  -9   8   6       64.48       61.72     23.93 o 
  -8   8   6      624.82      632.83     31.44 o 
  -7   8   6      780.54      820.66     35.96 o 
  -6   8   6       87.35      102.71     22.49 o 
  -5   8   6     1646.38     1627.08     37.91 o 
  -4   8   6     1389.06     1420.56     32.46 o 
  -3   8   6      886.38      862.32     31.72 o 
  -2   8   6       72.86       83.59     10.17 o 
  -1   8   6      226.87      216.04      8.70 o 
   0   8   6     2330.91     2236.23     30.55 o 
   1   8   6     2447.52     2348.94     88.24 o 
   2   8   6       72.62       84.34     12.59 o 
   3   8   6     1056.54     1002.91     30.93 o 
   4   8   6      477.00      523.63     73.68 o 
   5   8   6      801.33      868.71     80.75 o 
   6   8   6       16.12       28.66     41.43 o 
  -9   9   6       11.05        5.89     20.85 o 
  -8   9   6      112.09      113.24     31.68 o 
  -7   9   6       51.49       35.40     19.04 o 
  -6   9   6      469.11      472.03     26.89 o 
  -5   9   6     2106.17     2093.48     44.58 o 
  -4   9   6      568.07      554.89     24.69 o 
  -3   9   6     2303.91     2313.88     72.37 o 
  -2   9   6     4498.60     4555.42     79.09 o 
  -1   9   6     2576.69     2551.12     81.58 o 
   0   9   6      727.12      675.92     18.09 o 
   1   9   6     2148.78     2062.16     45.51 o 
   2   9   6      815.56      852.89     29.01 o 
   3   9   6      100.98      109.98     19.02 o 
   4   9   6        6.47      -20.69     41.51 o 
   5   9   6       59.25       82.73     45.47 o 
  -9  10   6      261.18      249.16     35.69 o 
  -8  10   6      326.97      286.00     26.17 o 
  -7  10   6       48.31       78.44     21.76 o 
  -6  10   6      300.54      256.68     24.46 o 
  -5  10   6       10.09       12.64     10.12 o 
  -4  10   6      544.97      590.27     24.21 o 
  -3  10   6    10485.04    10581.70    175.60 o 
  -2  10   6      130.17      138.20     18.41 o 
  -1  10   6     3326.11     3308.03     97.19 o 
   0  10   6     6927.28     7143.64     78.75 o 
   1  10   6      139.02      151.30     23.65 o 
   2  10   6      474.21      490.27     35.71 o 
   3  10   6      242.79      285.15     35.31 o 
   4  10   6      346.99      309.93     36.36 o 
   5  10   6      145.48      154.80     67.49 o 
  -9  11   6      102.53      100.38     29.53 o 
  -8  11   6      220.34      166.38     37.28 o 
  -7  11   6      266.42      208.45     23.79 o 
  -6  11   6     1936.64     1810.14     41.16 o 
  -5  11   6      335.95      343.49     25.91 o 
  -4  11   6       45.67       29.96     13.95 o 
  -3  11   6     1431.50     1410.44     40.13 o 
  -2  11   6      360.36      358.52     22.42 o 
  -1  11   6      635.53      630.85     25.53 o 
   0  11   6       57.26       55.12     12.31 o 
   1  11   6      710.16      701.63     30.21 o 
   2  11   6     1118.25     1063.66     30.10 o 
   3  11   6      162.04      153.29     27.19 o 
   4  11   6      143.68      128.08     32.58 o 
   5  11   6       41.80       -2.23     38.16 o 
  -9  12   6       29.05       25.05     22.54 o 
  -8  12   6       70.70       46.32     23.27 o 
  -7  12   6      143.17      155.33     31.37 o 
  -6  12   6       52.03       39.56     15.79 o 
  -5  12   6      613.21      539.78     29.65 o 
  -4  12   6      271.51      258.94     23.83 o 
  -3  12   6      224.79      223.19     20.55 o 
  -2  12   6      291.05      280.61     21.72 o 
  -1  12   6       41.69       43.26     24.46 o 
   0  12   6       76.26       72.62     13.43 o 
   1  12   6      625.40      594.18     27.04 o 
   2  12   6      258.67      226.78     20.98 o 
   3  12   6      142.42      128.35     29.39 o 
   4  12   6      361.84      357.49     57.02 o 
   5  12   6       72.12       61.17     37.30 o 
  -8  13   6       95.04       81.87     30.96 o 
  -7  13   6      150.70      143.05     25.66 o 
  -6  13   6        3.30       -2.85     15.20 o 
  -5  13   6       23.74       24.27     18.88 o 
  -4  13   6      272.30      296.34     28.53 o 
  -3  13   6       20.48       19.56     15.67 o 
  -2  13   6      217.06      212.21     19.30 o 
  -1  13   6       12.15       28.47     19.86 o 
   0  13   6        0.15        5.96     14.80 o 
   1  13   6      250.32      249.57     23.14 o 
   2  13   6       65.82       21.89     20.51 o 
   3  13   6      238.64      234.66     46.22 o 
   4  13   6      230.92      216.26     47.00 o 
   5  13   6        2.45        3.30     36.51 o 
  -8  14   6        1.58       12.46     23.00 o 
  -7  14   6      150.01      176.66     27.27 o 
  -6  14   6      373.75      360.41     30.84 o 
  -5  14   6        5.71       11.91     12.70 o 
  -4  14   6      569.46      572.84     27.88 o 
  -3  14   6      715.60      840.40     30.29 o 
  -2  14   6      273.67      258.25     23.78 o 
  -1  14   6      115.57      171.34     22.47 o 
   0  14   6      265.09      282.45     25.74 o 
   1  14   6        2.71       13.03     11.06 o 
   2  14   6       52.52       56.93     40.35 o 
   3  14   6       50.28       62.44     23.98 o 
   4  14   6      166.65      131.33     37.20 o 
   5  14   6      157.00      125.31     52.00 o 
  -8  15   6       51.84       53.36     24.78 o 
  -7  15   6        5.39       53.60     21.80 o 
  -6  15   6      617.95      629.49     35.06 o 
  -5  15   6      308.72      342.40     27.93 o 
  -4  15   6        2.63       22.53     17.30 o 
  -3  15   6      202.53      239.55     20.71 o 
  -2  15   6      468.70      527.17     27.96 o 
  -1  15   6      663.50      723.67     26.24 o 
   0  15   6        0.30        1.56     12.55 o 
   1  15   6      777.54      849.23     33.49 o 
   2  15   6      378.18      419.03     45.06 o 
   3  15   6        4.66        2.96     21.01 o 
   4  15   6        2.32       -2.80     23.56 o 
   5  15   6       56.39       16.81     38.08 o 
  -8  16   6      731.45      738.26     44.92 o 
  -7  16   6       81.63      110.90     30.48 o 
  -6  16   6       14.12        8.62     11.99 o 
  -5  16   6      276.51      283.44     28.41 o 
  -4  16   6      169.35      212.41     27.74 o 
  -3  16   6      827.06      873.46     30.52 o 
  -2  16   6       11.86       32.57     16.75 o 
  -1  16   6      152.16      203.31     24.34 o 
   0  16   6     1168.97     1163.14     31.51 o 
   1  16   6      159.38      181.92     23.84 o 
   2  16   6       60.22       58.13     32.24 o 
   3  16   6       25.35       29.39     23.07 o 
   4  16   6      491.56      539.81     47.76 o 
  -8  17   6       83.07       81.49     34.01 o 
  -7  17   6      861.02      786.38     43.98 o 
  -6  17   6      399.23      419.80     40.41 o 
  -5  17   6      123.13      133.82     22.56 o 
  -4  17   6       65.22       58.64     17.85 o 
  -3  17   6      633.17      619.02     35.28 o 
  -2  17   6      400.98      428.21     28.48 o 
  -1  17   6       29.48       35.32     21.13 o 
   0  17   6       23.67       22.90     12.96 o 
   1  17   6      162.84      122.53     24.79 o 
   2  17   6     1241.04     1288.18     58.23 o 
   3  17   6      891.42      877.98    114.94 o 
   4  17   6        3.99       21.73     45.23 o 
  -7  18   6      453.67      470.26     40.69 o 
  -6  18   6        2.76        5.96     22.09 o 
  -5  18   6     1098.70     1085.98     35.32 o 
  -4  18   6      895.94      892.51     39.37 o 
  -3  18   6       16.38       19.60     14.78 o 
  -2  18   6        1.02       18.46     13.83 o 
  -1  18   6        7.98       40.56     23.78 o 
   0  18   6      569.14      582.61     35.29 o 
   1  18   6      664.40      608.12     45.61 o 
   2  18   6      515.66      404.88     42.82 o 
   3  18   6      205.23      148.29     54.37 o 
   4  18   6      585.71      672.77     90.25 o 
  -7  19   6      105.82       41.84     23.28 o 
  -6  19   6      793.67      743.79     41.40 o 
  -5  19   6      190.54      173.39     20.80 o 
  -4  19   6       92.35       88.33     21.51 o 
  -3  19   6      114.15      120.57     22.98 o 
  -2  19   6      623.21      618.91     28.59 o 
  -1  19   6      721.26      632.08     38.55 o 
   0  19   6        4.67       11.23     15.87 o 
   1  19   6      725.38      735.08     46.99 o 
   2  19   6      454.99      409.04     42.34 o 
   3  19   6       48.78       31.18     28.49 o 
  -7  20   6       44.33       13.23     22.90 o 
  -6  20   6       67.82       79.09     25.88 o 
  -5  20   6       72.31       70.64     29.09 o 
  -4  20   6      771.98      772.88     34.74 o 
  -3  20   6     1556.86     1506.14     38.99 o 
  -2  20   6        1.04        1.94     16.04 o 
  -1  20   6      593.66      547.88     28.91 o 
   0  20   6      980.83      849.21     39.95 o 
   1  20   6      147.24      115.17     34.13 o 
   2  20   6        2.75       -4.39     24.61 o 
   3  20   6      489.29      441.75     45.50 o 
  -6  21   6        1.76       13.88     21.90 o 
  -5  21   6       10.18       33.39     23.16 o 
  -4  21   6      566.64      567.65     36.21 o 
  -3  21   6       35.45        8.59     12.65 o 
  -2  21   6     1541.12     1473.24     53.20 o 
  -1  21   6      113.75      130.32     26.68 o 
   0  21   6      145.36      115.95     21.81 o 
   1  21   6      745.99      779.12     56.08 o 
   2  21   6       27.08        6.56     25.81 o 
   3  21   6       16.82       26.50     22.42 o 
  -6  22   6        6.06       -9.01     21.12 o 
  -5  22   6       72.68       39.26     22.20 o 
  -4  22   6       28.62       27.18     18.62 o 
  -3  22   6       35.37       56.05     20.44 o 
  -2  22   6        9.41       11.95     18.78 o 
  -1  22   6       63.44       79.90     21.91 o 
   0  22   6       87.75       72.21     31.38 o 
   1  22   6        5.96       12.34     28.08 o 
   2  22   6       10.57       50.01     38.72 o 
  -5  23   6      215.30      212.51     34.75 o 
  -4  23   6      240.07      238.13     38.72 o 
  -3  23   6        6.00       12.68     15.51 o 
  -2  23   6      560.97      594.82     32.52 o 
  -1  23   6      347.18      366.10     35.67 o 
   0  23   6       89.26       73.27     27.58 o 
   1  23   6      613.20      712.97     56.96 o 
   2  23   6       37.59       15.63     27.29 o 
  -5  24   6        0.92        5.34     20.82 o 
  -4  24   6      320.99      309.98     39.58 o 
  -3  24   6      500.66      560.74     41.20 o 
  -2  24   6       69.62       66.44     26.84 o 
  -1  24   6      348.25      350.96     31.31 o 
   0  24   6      887.67      875.12     58.38 o 
   1  24   6       16.32       19.90     31.39 o 
  -4  25   6      132.45       97.37     42.66 o 
  -3  25   6      281.05      262.66     31.80 o 
  -2  25   6      825.78      819.33     42.80 o 
  -1  25   6        8.92       16.73     26.99 o 
   0  25   6        8.92       30.14     35.30 o 
   1  25   6      297.34      289.87     49.60 o 
  -3  26   6       14.05       25.62     23.99 o 
  -2  26   6        9.32       23.93     27.91 o 
  -1  26   6        3.77       35.23     27.90 o 
   0  26   6       52.69       35.93     29.08 o 
  -9   1   7      439.09      459.38     35.10 o 
  -8   1   7      258.61      255.60     28.48 o 
  -7   1   7       52.94       46.71     21.61 o 
  -6   1   7     1114.11     1129.70     49.35 o 
  -5   1   7      533.92      556.95     22.04 o 
  -4   1   7      273.97      241.28     18.15 o 
  -3   1   7      934.13      885.25     27.86 o 
  -2   1   7        3.29        6.25      4.10 o 
  -1   1   7      658.67      666.85     41.01 o 
   0   1   7      147.47      181.28     61.25 o 
   1   1   7      722.82      716.96     45.81 o 
   2   1   7       63.19       63.27     26.25 o 
   3   1   7      354.33      344.99     33.73 o 
   4   1   7      110.10      138.86     29.56 o 
   5   1   7       15.78       33.95     25.44 o 
  -9   2   7      112.04      162.10     31.35 o 
  -8   2   7     1090.91     1029.60     38.84 o 
  -7   2   7     1799.67     1844.29     49.02 o 
  -6   2   7      460.23      456.55     25.54 o 
  -5   2   7     2519.57     2497.98     46.61 o 
  -4   2   7     1498.71     1533.40     34.59 o 
  -3   2   7       13.90       26.17      5.50 o 
  -2   2   7        7.88       17.06      5.99 o 
  -1   2   7       24.17       10.70     35.89 o 
   0   2   7       34.59       34.36     28.71 o 
   1   2   7     1682.32     1726.09     61.79 o 
   2   2   7       28.10       54.74     30.99 o 
   3   2   7       18.53       42.85     22.59 o 
   4   2   7      226.15      242.61     46.01 o 
  -9   3   7      392.49      366.04     33.49 o 
  -8   3   7      232.07      296.07     27.76 o 
  -7   3   7       26.79       29.98     18.75 o 
  -6   3   7      799.08      797.70     32.81 o 
  -5   3   7      941.36     1014.80     30.21 o 
  -4   3   7      458.22      456.40     27.05 o 
  -3   3   7        2.49        9.35      5.87 o 
  -2   3   7     1545.79     1537.60     27.20 o 
  -1   3   7     2037.98     2020.97     58.07 o 
   0   3   7       16.61       34.74     24.76 o 
   1   3   7       97.10       97.01     29.42 o 
   2   3   7       36.24       35.95     23.67 o 
   3   3   7      347.76      384.66     72.57 o 
   4   3   7      702.72      699.02     41.24 o 
   5   3   7       16.15       30.15     31.43 o 
  -9   4   7       46.30       36.24     18.94 o 
  -8   4   7      303.37      334.85     29.08 o 
  -7   4   7      308.29      322.17     27.64 o 
  -6   4   7      379.87      365.93     26.70 o 
  -5   4   7      348.09      339.18     34.97 o 
  -4   4   7      846.49      887.77     25.08 o 
  -3   4   7     5187.46     5190.70     97.83 o 
  -2   4   7     2726.88     2504.04     85.12 o 
  -1   4   7     1182.37     1181.63     32.08 o 
   0   4   7     2959.04     2842.05     85.00 o 
   1   4   7     1580.49     1569.28     72.73 o 
   2   4   7        8.43       15.54     29.10 o 
   3   4   7        1.28        0.57     17.23 o 
   4   4   7      575.71      572.82     71.21 o 
   5   4   7      438.45      476.84     71.00 o 
  -9   5   7       16.68       20.35     17.14 o 
  -8   5   7       22.34       26.14     16.97 o 
  -7   5   7       17.58       30.78     17.72 o 
  -6   5   7       97.64       96.54     20.63 o 
  -5   5   7     1902.85     1893.38     42.32 o 
  -4   5   7     2307.68     2368.43     44.34 o 
  -3   5   7       85.59      101.50     13.47 o 
  -2   5   7      836.55      854.36     48.38 o 
  -1   5   7     2009.68     1943.34     43.67 o 
   0   5   7     1838.80     1750.47     61.13 o 
   1   5   7        7.55        9.21     27.80 o 
   2   5   7     1932.49     2084.04     58.66 o 
   3   5   7     2066.77     2198.73     93.55 o 
   4   5   7       11.10       62.99     56.01 o 
   5   5   7       38.39       23.42     37.17 o 
  -9   6   7      137.60      112.72     67.63 o 
  -8   6   7      269.16      206.08     24.88 o 
  -7   6   7      788.80      774.44     32.47 o 
  -6   6   7       31.83       43.27     16.73 o 
  -5   6   7       14.87       16.21     11.33 o 
  -4   6   7      554.24      546.10     22.66 o 
  -3   6   7      659.35      676.74     19.71 o 
  -2   6   7     1570.83     1623.36     90.07 o 
  -1   6   7      183.96      163.94     18.51 o 
   0   6   7     1992.55     2082.69     74.78 o 
   1   6   7     3003.34     3117.07     65.78 o 
   2   6   7      505.02      523.24     36.61 o 
   3   6   7      516.45      541.65     42.97 o 
   4   6   7     1099.62     1102.77     80.58 o 
   5   6   7      101.97      114.82     60.05 o 
  -9   7   7      403.39      356.72     29.61 o 
  -8   7   7      768.01      741.78     36.15 o 
  -7   7   7      575.40      532.45     28.69 o 
  -6   7   7      899.86      837.71     30.97 o 
  -5   7   7      110.67      108.44     17.86 o 
  -4   7   7      122.68      126.74     17.02 o 
  -3   7   7      470.74      499.31     19.49 o 
  -2   7   7      355.74      337.93     43.13 o 
  -1   7   7     1472.82     1351.53     36.50 o 
   0   7   7      151.58      153.84     22.76 o 
   1   7   7      284.49      290.71     31.13 o 
   2   7   7        5.25       22.78     20.53 o 
   3   7   7      136.84      137.70     26.76 o 
   4   7   7      360.98      301.47     69.02 o 
   5   7   7        2.19       38.12     54.27 o 
  -9   8   7       51.45       67.90     21.12 o 
  -8   8   7       16.98       35.31     28.74 o 
  -7   8   7      125.17      128.10     23.11 o 
  -6   8   7      318.70      287.55     23.27 o 
  -5   8   7       16.14       13.85     14.84 o 
  -4   8   7     1448.14     1416.49     33.97 o 
  -3   8   7      699.97      736.45     27.32 o 
  -2   8   7      822.17      787.66     35.91 o 
  -1   8   7      597.22      583.35     43.98 o 
   0   8   7      256.20      249.93     24.19 o 
   1   8   7       18.20       10.45     12.97 o 
   3   8   7       52.66       44.48     42.17 o 
   4   8   7       13.37       60.30     56.71 o 
   5   8   7       69.48       40.89     38.58 o 
  -9   9   7       10.23      -14.69     20.45 o 
  -8   9   7        7.94       20.07     18.24 o 
  -7   9   7       12.12       26.55     19.46 o 
  -6   9   7       97.97       85.07     22.40 o 
  -5   9   7      613.08      543.19     30.23 o 
  -4   9   7      642.31      653.76     25.13 o 
  -3   9   7      579.65      537.49     22.98 o 
  -2   9   7        0.16       10.95     13.92 o 
  -1   9   7     1467.95     1480.23     39.81 o 
   0   9   7        0.66        4.08     10.04 o 
   1   9   7      146.56      127.97     19.63 o 
   2   9   7       67.58       80.95     22.57 o 
   3   9   7      106.05       49.56     42.50 o 
   4   9   7       30.51       52.99     43.53 o 
   5   9   7      132.72      208.08     60.63 o 
  -8  10   7        1.17       17.53     20.59 o 
  -7  10   7        5.12       33.40     18.88 o 
  -6  10   7      392.00      389.89     31.17 o 
  -5  10   7      294.11      318.58     26.16 o 
  -4  10   7     1154.88     1195.11     30.22 o 
  -3  10   7      708.44      824.03     36.28 o 
  -2  10   7       22.07        6.24     14.13 o 
  -1  10   7       29.34       26.90     17.20 o 
   0  10   7       98.07      156.17     25.40 o 
   1  10   7      274.34      300.07     38.38 o 
   2  10   7      106.59       69.24     27.29 o 
   3  10   7      200.24      235.71     60.09 o 
   4  10   7       85.78       54.27     38.12 o 
  -8  11   7      349.71      364.96     32.44 o 
  -7  11   7        2.56       15.73     17.21 o 
  -6  11   7      745.08      747.03     37.00 o 
  -5  11   7     1203.36     1267.24     35.59 o 
  -4  11   7        9.72       13.18     12.72 o 
  -3  11   7      153.57      157.56     25.98 o 
  -2  11   7      456.13      525.28     30.67 o 
  -1  11   7       38.01       62.24     19.20 o 
   0  11   7      254.86      219.46     21.93 o 
   1  11   7        0.94       14.83     13.59 o 
   2  11   7      234.41      272.43     58.98 o 
   4  11   7      109.24      108.79     53.78 o 
  -8  12   7      874.18      898.04     48.20 o 
  -7  12   7     2452.74     2587.19     89.29 o 
  -6  12   7      107.28      122.72     22.50 o 
  -5  12   7     1277.64     1257.26     43.57 o 
  -4  12   7     1256.53     1257.07     31.11 o 
  -3  12   7      257.14      288.63     31.69 o 
  -2  12   7      108.01      112.26     24.04 o 
  -1  12   7      332.79      326.66     31.36 o 
   0  12   7      341.60      354.84     25.27 o 
   1  12   7       85.64       93.01     16.32 o 
   2  12   7      181.84      218.12     57.37 o 
   3  12   7      213.33      234.80     73.19 o 
  -8  13   7      103.02      137.01     32.10 o 
  -7  13   7      151.63      113.95     21.91 o 
  -6  13   7      420.41      456.87     32.25 o 
  -5  13   7      934.23      991.54     35.40 o 
  -4  13   7        9.81       27.27     17.85 o 
  -3  13   7       44.88       33.34     16.65 o 
  -2  13   7     1278.84     1289.23     70.11 o 
  -1  13   7      193.77      211.06     26.65 o 
   0  13   7      628.84      578.97     55.68 o 
   1  13   7        1.48       -2.07     22.51 o 
   2  13   7      299.69      330.29     62.86 o 
   3  13   7      212.15      240.96     63.03 o 
   4  13   7      577.31      524.46     65.46 o 
  -8  14   7      158.40      159.73     33.15 o 
  -7  14   7      145.99      139.73     25.46 o 
  -6  14   7      293.76      259.83     26.76 o 
  -5  14   7      208.48      218.52     24.90 o 
  -4  14   7     1511.58     1474.56     46.91 o 
  -3  14   7     2040.69     2016.05     60.14 o 
  -2  14   7      248.38      279.15     23.05 o 
  -1  14   7      233.88      231.31     30.04 o 
   0  14   7      593.26      577.06     29.58 o 
   1  14   7      894.63      962.14     55.12 o 
   2  14   7      355.56      283.42     73.89 o 
   3  14   7       67.84       76.45     60.14 o 
   4  14   7      500.26      506.49     71.78 o 
  -8  15   7       21.50       17.83     27.10 o 
  -7  15   7        4.51       41.15     19.91 o 
  -6  15   7       10.99        3.80     10.64 o 
  -5  15   7      166.77      171.68     25.45 o 
  -4  15   7      400.76      468.78     36.00 o 
  -3  15   7      499.50      470.94     30.46 o 
  -2  15   7      377.90      367.95     22.58 o 
  -1  15   7     1852.24     1904.37     46.45 o 
   0  15   7      931.03      825.87     34.54 o 
   1  15   7      179.58      148.64     28.87 o 
   2  15   7      678.31      905.55     93.96 o 
   3  15   7      428.51      394.31     77.15 o 
  -7  16   7      129.31       73.19     26.18 o 
  -6  16   7       27.31       19.76     15.09 o 
  -5  16   7        2.63       39.55     19.94 o 
  -4  16   7      293.76      274.24     36.26 o 
  -3  16   7       96.00       97.69     21.13 o 
  -2  16   7      516.67      527.60     36.65 o 
  -1  16   7       24.72       34.48     19.54 o 
   0  16   7      772.95      746.93     34.78 o 
   1  16   7      532.61      510.20     48.37 o 
   2  16   7       44.04       18.79     44.28 o 
   3  16   7       81.78       75.01     43.00 o 
  -7  17   7       69.06       73.42     32.38 o 
  -6  17   7        2.52       31.16     14.30 o 
  -5  17   7       10.22       14.70     17.96 o 
  -4  17   7      138.37       96.59     19.03 o 
  -3  17   7       16.09        4.03     12.37 o 
  -2  17   7       31.35        5.54     20.91 o 
  -1  17   7       10.18       15.96     17.31 o 
   0  17   7        8.27       22.83     23.29 o 
   1  17   7       32.71       26.59     41.82 o 
   2  17   7        0.98       -1.28     37.71 o 
   3  17   7       61.33        2.68     40.27 o 
  -7  18   7       38.92       30.16     24.07 o 
  -6  18   7       58.34       58.39     27.44 o 
  -5  18   7      239.24      251.90     32.65 o 
  -4  18   7       17.06       18.12     15.54 o 
  -3  18   7      130.80      167.20     25.54 o 
  -2  18   7       80.98      131.47     32.43 o 
  -1  18   7       65.98       57.16     23.77 o 
   0  18   7      120.31      173.82     36.90 o 
   1  18   7      135.86      120.84     46.63 o 
   2  18   7       39.50       41.34     39.32 o 
   3  18   7      226.61      198.66     77.11 o 
  -6  19   7       57.55       20.56     31.23 o 
  -5  19   7        4.61       14.49     15.67 o 
  -4  19   7      244.81      279.71     29.18 o 
  -3  19   7      143.77      164.81     24.43 o 
  -2  19   7       42.51       55.87     22.78 o 
  -1  19   7      696.22      752.57     49.17 o 
   0  19   7      139.67      154.99     37.82 o 
   1  19   7      107.54      123.79     39.85 o 
   2  19   7      154.89      188.09     60.38 o 
  -6  20   7        2.44       -3.31     26.78 o 
  -5  20   7       73.89       44.39     16.94 o 
  -4  20   7       55.46       52.97     18.91 o 
  -3  20   7      519.66      540.53     47.14 o 
  -2  20   7      296.17      273.48     40.51 o 
  -1  20   7        6.44        9.06     24.87 o 
   0  20   7      397.08      354.96     46.08 o 
   1  20   7      363.68      439.04     52.71 o 
   2  20   7      102.71      141.34     62.70 o 
  -6  21   7      256.19      210.65     31.77 o 
  -5  21   7      706.69      804.56     46.87 o 
  -4  21   7       29.64       24.92     13.46 o 
  -3  21   7      265.41      271.37     33.79 o 
  -2  21   7      113.19      148.21     37.92 o 
  -1  21   7      176.33      243.57     41.05 o 
   0  21   7       15.21       34.43     28.99 o 
   1  21   7        1.02       -8.01     23.50 o 
  -5  22   7      418.83      372.33     38.53 o 
  -4  22   7      465.00      390.73     41.14 o 
  -3  22   7      237.05      275.56     33.79 o 
  -2  22   7       74.09       90.72     63.61 o 
  -1  22   7      267.30      232.27     46.44 o 
   0  22   7       79.89       61.41     29.16 o 
   1  22   7      307.79      296.60     52.04 o 
  -4  23   7       18.10       28.19     16.56 o 
  -3  23   7      220.08      160.81     30.20 o 
  -2  23   7      177.12      177.42     37.55 o 
  -1  23   7        7.49       10.90     22.08 o 
   0  23   7        5.62       10.06     26.03 o 
  -4  24   7       47.87       27.84     21.74 o 
  -3  24   7       86.03      102.25     32.97 o 
  -2  24   7      134.10      104.05     40.52 o 
  -1  24   7        0.53        6.72     27.30 o 
   0  24   7        4.41       12.65     22.87 o 
  -2  25   7       11.25       -6.96     18.36 o 
  -9   0   8       17.21       12.15     25.07 o 
  -8   0   8     1033.76     1026.65     67.59 o 
  -7   0   8      234.75      228.65     35.83 o 
  -6   0   8       77.87       81.90     26.99 o 
  -5   0   8      123.32      144.35     40.60 o 
  -4   0   8      256.35      229.71     31.64 o 
  -3   0   8      884.41      843.72     62.37 o 
  -2   0   8     2421.45     2379.18    103.96 o 
   0   0   8      584.15      722.17     67.82 o 
   1   0   8       46.15       65.63     37.67 o 
   2   0   8     1490.24     1412.04     72.49 o 
   3   0   8      440.57      455.28     65.79 o 
   4   0   8       89.94      122.50     48.78 o 
  -9   1   8      246.63      239.26     32.15 o 
  -8   1   8      206.19      204.27     24.50 o 
  -7   1   8       25.87       36.06     19.47 o 
  -6   1   8       62.02       66.80     18.03 o 
  -5   1   8      722.63      727.67     63.87 o 
  -4   1   8      508.49      504.59     33.20 o 
  -3   1   8      328.45      368.33     57.93 o 
  -2   1   8       35.66       27.99     23.70 o 
  -1   1   8     1099.43     1106.50     45.76 o 
   0   1   8     1605.52     1676.64     53.91 o 
   1   1   8     1428.01     1430.44     52.38 o 
   2   1   8      733.61      787.31     45.79 o 
   3   1   8      800.15      870.11     48.05 o 
   4   1   8      700.50      658.98     69.39 o 
  -9   2   8       38.35       39.08     18.62 o 
  -8   2   8        5.10       10.42     17.25 o 
  -7   2   8      470.11      470.78     29.45 o 
  -6   2   8     1274.62     1302.98     35.98 o 
  -5   2   8       76.44      113.45     33.86 o 
  -4   2   8     1223.31     1207.66     34.80 o 
  -3   2   8      941.32      974.40     90.74 o 
  -2   2   8       11.64       27.80     34.66 o 
  -1   2   8      205.98      223.94     38.31 o 
   0   2   8      158.53      188.64     54.00 o 
   1   2   8      461.98      482.48     59.85 o 
   2   2   8      214.04      242.94     33.90 o 
   3   2   8        7.04       16.64     20.88 o 
   4   2   8        1.41        7.60     31.60 o 
  -9   3   8      151.60      158.76     30.98 o 
  -8   3   8      343.99      315.69     28.88 o 
  -7   3   8      350.24      355.19     28.99 o 
  -6   3   8      349.83      324.92     28.71 o 
  -5   3   8      338.50      356.77    153.27 o 
  -4   3   8      947.61     1012.15     38.59 o 
  -3   3   8       27.84       37.76     18.89 o 
  -2   3   8      850.79      879.45     69.80 o 
  -1   3   8      495.19      555.47     39.91 o 
   0   3   8       25.51       59.89     45.64 o 
   1   3   8       52.97       43.85     35.15 o 
   2   3   8        5.21       26.46     26.61 o 
   3   3   8        9.09       12.97     31.80 o 
   4   3   8       29.87       51.21     49.73 o 
  -9   4   8       97.55       50.67     25.57 o 
  -8   4   8       26.83       10.12     19.97 o 
  -7   4   8      300.78      248.54     24.99 o 
  -6   4   8       64.31       57.36     23.01 o 
  -5   4   8        4.88       19.36     10.99 o 
  -4   4   8       58.10       58.75     17.42 o 
  -3   4   8      289.60      325.63     57.47 o 
  -2   4   8       94.60       96.14     31.39 o 
  -1   4   8      151.14      158.23     33.80 o 
   0   4   8      419.52      402.42     36.13 o 
   1   4   8       15.76       53.97     27.75 o 
   2   4   8      317.24      330.35     74.92 o 
   3   4   8       12.95        1.97     20.55 o 
   4   4   8       21.97       37.92     38.54 o 
  -9   5   8       39.09       20.63     18.47 o 
  -8   5   8      255.25      244.30     30.54 o 
  -7   5   8       24.11       30.22     17.86 o 
  -6   5   8        1.43        4.23     17.79 o 
  -5   5   8      343.79      369.49     22.74 o 
  -4   5   8       53.55       40.54     27.05 o 
  -3   5   8       32.12       38.08     23.29 o 
  -2   5   8       23.38        8.21     20.05 o 
  -1   5   8       33.16       50.53     22.81 o 
   0   5   8       17.07        5.75     26.24 o 
   1   5   8      108.40      135.31     36.67 o 
   2   5   8        2.65        2.20     21.11 o 
   3   5   8       61.17       75.93     27.63 o 
   4   5   8       43.37       20.40     38.25 o 
  -8   6   8       10.36        3.15     16.02 o 
  -7   6   8      682.34      719.23     38.03 o 
  -6   6   8      290.63      338.84     30.85 o 
  -5   6   8      124.38      133.76     18.60 o 
  -4   6   8       19.01       41.62     29.43 o 
  -3   6   8      627.28      766.94     77.81 o 
  -2   6   8      433.76      453.37     49.01 o 
  -1   6   8       17.87       20.37     16.41 o 
   0   6   8      730.71      755.04     41.42 o 
   1   6   8      114.24      127.91     36.06 o 
   2   6   8       10.98       31.71     26.93 o 
   3   6   8        0.48       51.42     36.80 o 
   4   6   8       10.68       46.42     39.90 o 
  -8   7   8      495.95      553.85     34.83 o 
  -7   7   8      278.72      304.70     30.82 o 
  -6   7   8      105.88       88.46     19.83 o 
  -5   7   8      949.53      972.30     30.41 o 
  -4   7   8     1816.32     1902.09     39.31 o 
  -3   7   8        1.84       24.27     14.82 o 
  -2   7   8      428.11      528.01     60.21 o 
  -1   7   8     1148.63     1294.46     50.28 o 
   0   7   8      621.90      590.30     39.91 o 
   1   7   8      116.85      130.78     30.39 o 
   2   7   8      210.55      232.18     32.53 o 
   3   7   8       28.57       24.99     41.10 o 
   4   7   8       27.10       40.23     51.01 o 
  -8   8   8       37.90       24.34     17.17 o 
  -7   8   8      190.15      220.72     45.47 o 
  -6   8   8      689.82      761.27     31.37 o 
  -5   8   8      334.78      313.62     20.54 o 
  -4   8   8      232.55      216.79     45.23 o 
  -3   8   8     2370.52     2437.20     53.92 o 
  -2   8   8      428.46      550.81     87.62 o 
  -1   8   8        9.51       -1.76     23.15 o 
   0   8   8      185.01      244.53     54.30 o 
   1   8   8      404.57      447.39     74.90 o 
   2   8   8      226.47      231.54     32.96 o 
   3   8   8        9.85       41.34     43.82 o 
   4   8   8        5.41       20.61     34.28 o 
  -8   9   8      251.04      291.75     47.87 o 
  -7   9   8      422.81      371.31     36.88 o 
  -6   9   8      140.85      120.02     20.53 o 
  -5   9   8      642.61      688.87     28.46 o 
  -4   9   8     1585.37     1453.96     67.82 o 
  -3   9   8      120.73      128.44     31.41 o 
  -2   9   8      135.02      106.27     20.04 o 
  -1   9   8     1480.36     1475.71     83.51 o 
   0   9   8      534.03      550.49    112.59 o 
   1   9   8       79.78       65.26     33.78 o 
   2   9   8        8.04      -13.46     41.76 o 
   3   9   8      504.37      475.27     62.49 o 
   4   9   8      715.05      598.06     65.67 o 
  -8  10   8      235.95      243.63     48.90 o 
  -7  10   8      517.42      493.51     30.16 o 
  -6  10   8       37.73       38.13     16.68 o 
  -5  10   8       60.53       63.05     17.58 o 
  -4  10   8       96.00       74.79     43.53 o 
  -3  10   8       82.45       56.12     19.93 o 
  -2  10   8      757.98      790.20     51.15 o 
  -1  10   8      461.53      470.06     38.68 o 
   0  10   8      135.72      116.17     31.89 o 
   1  10   8      797.50      826.62     68.77 o 
  -8  11   8       33.82       37.34     20.46 o 
  -7  11   8      146.78      151.84     22.97 o 
  -6  11   8       39.22       31.46     13.82 o 
  -5  11   8        7.54       22.73     14.07 o 
  -4  11   8      373.74      309.29     48.36 o 
  -3  11   8       62.04       44.67     18.49 o 
  -2  11   8      127.16      112.87     35.73 o 
  -1  11   8      335.60      343.10     40.00 o 
   0  11   8      832.69      804.90     96.40 o 
   1  11   8      738.07      692.58     46.83 o 
   2  11   8       88.69       84.50     66.54 o 
   3  11   8      916.32      935.33     90.45 o 
  -8  12   8       13.12       14.39     16.92 o 
  -7  12   8       28.43       23.43     17.93 o 
  -6  12   8      112.83       81.73     19.76 o 
  -5  12   8        0.31        3.52     14.34 o 
  -4  12   8      165.95      134.64     76.26 o 
  -3  12   8        6.88        4.98     16.29 o 
  -2  12   8      106.63      114.77     23.80 o 
  -1  12   8       27.89       40.62     25.42 o 
   0  12   8        8.28       14.27     20.90 o 
   1  12   8      283.20      289.49     59.81 o 
   2  12   8      145.89      128.45     69.26 o 
   3  12   8       49.94       65.67     42.33 o 
  -7  13   8      225.32      244.50     29.01 o 
  -6  13   8       33.61       30.13     15.54 o 
  -5  13   8      128.35       99.58     28.71 o 
  -4  13   8      292.62      226.20     44.31 o 
  -3  13   8        0.09       17.68     17.32 o 
  -2  13   8      305.75      267.30     27.78 o 
  -1  13   8      448.38      388.77     43.74 o 
   0  13   8       85.86      132.17     35.71 o 
   1  13   8      561.53      529.62     67.03 o 
   2  13   8        9.48       24.16     43.33 o 
  -7  14   8        0.93       21.61     14.67 o 
  -6  14   8        0.82        5.17     10.58 o 
  -5  14   8        1.10       14.44     20.41 o 
  -4  14   8       45.41       20.68     34.26 o 
  -3  14   8      356.04      309.18     41.49 o 
  -2  14   8       27.50       54.76     65.03 o 
  -1  14   8      351.47      339.18     37.74 o 
   0  14   8      150.03      130.77     30.09 o 
   1  14   8      258.01      322.90     63.65 o 
   2  14   8      516.88      552.71     84.13 o 
   3  14   8        4.58        6.07     43.20 o 
  -7  15   8        3.69        9.78     15.34 o 
  -6  15   8       65.73       55.35     26.46 o 
  -5  15   8        3.37        5.26     19.92 o 
  -4  15   8       83.21       85.82     33.98 o 
  -3  15   8      469.85      534.11     68.57 o 
  -2  15   8        2.22        4.80     17.12 o 
  -1  15   8      724.01      798.42     66.17 o 
   0  15   8      168.77      230.05     62.57 o 
   1  15   8        4.98      -13.92     40.89 o 
   2  15   8       47.29       18.21     45.72 o 
  -7  16   8      268.29      230.80     31.91 o 
  -6  16   8      390.46      440.68     44.00 o 
  -5  16   8      243.23      281.17     34.48 o 
  -4  16   8      386.16      365.38     48.00 o 
  -3  16   8      790.02      864.37     39.63 o 
  -2  16   8      303.08      310.72     29.55 o 
  -1  16   8       39.79       23.82     28.52 o 
   0  16   8      229.28      327.20     72.20 o 
   1  16   8      234.78      221.63     60.71 o 
   2  16   8        4.87       41.51     41.10 o 
  -6  17   8       63.18       63.93     22.41 o 
  -5  17   8      707.82      777.22     50.12 o 
  -4  17   8     1437.56     1543.67     69.88 o 
  -3  17   8        4.20        1.27     17.75 o 
  -2  17   8      663.11      659.23     39.35 o 
  -1  17   8      664.88      668.82     47.88 o 
   0  17   8      110.46       71.62     46.63 o 
   1  17   8       51.44       27.51     39.40 o 
   2  17   8        6.14        5.16     39.32 o 
  -6  18   8      285.96      198.31     37.47 o 
  -5  18   8       24.19       40.30     25.04 o 
  -4  18   8       80.97       41.86     32.00 o 
  -3  18   8      979.22     1058.43     44.62 o 
  -2  18   8      167.67      165.52     29.79 o 
  -1  18   8        2.01       37.67     51.30 o 
   0  18   8      293.56      301.92     76.08 o 
   1  18   8       33.49        4.54     42.05 o 
  -6  19   8      203.48      202.22     58.24 o 
  -5  19   8      139.57       95.82     24.01 o 
  -4  19   8       78.13       91.22     28.42 o 
  -3  19   8       35.50       50.88     24.31 o 
  -2  19   8       38.12       40.84     18.82 o 
  -1  19   8      192.36      213.33     77.48 o 
   0  19   8      572.45      657.78     85.21 o 
   1  19   8      402.42      324.59     78.89 o 
  -5  20   8       11.79       26.31     19.35 o 
  -4  20   8        1.20        2.26     26.92 o 
  -3  20   8        6.43       11.50     19.49 o 
  -2  20   8        5.60       21.78     21.43 o 
  -1  20   8      448.33      444.95     84.71 o 
   0  20   8        0.49       38.70     53.40 o 
  -4  21   8        6.27        6.98     23.32 o 
  -3  21   8        7.99       33.38     28.92 o 
  -2  21   8       22.81       10.91     24.16 o 
  -1  21   8       53.19      117.88     41.18 o 
   0  21   8        1.33       27.05     42.13 o 
  -4  22   8       40.81       25.36     21.68 o 
  -3  22   8       31.04       34.94     25.28 o 
  -2  22   8       36.92        6.20     33.83 o 
  -1  22   8       24.22       60.30     40.81 o 
  -8   1   9       41.74       23.55     15.34 o 
  -7   1   9       87.14       92.17     20.31 o 
  -6   1   9      385.50      362.06     46.35 o 
  -5   1   9       26.51       20.06     29.24 o 
  -4   1   9      557.97      426.65     60.65 o 
  -3   1   9      287.87      302.57     52.89 o 
  -2   1   9        7.98       11.86     24.29 o 
  -1   1   9      380.69      426.43     44.22 o 
   0   1   9      805.59      818.62     53.45 o 
   1   1   9       88.75      137.03     35.64 o 
   2   1   9      153.18      157.56     37.43 o 
   3   1   9       19.56       33.29     37.01 o 
  -8   2   9      149.25      126.97     28.53 o 
  -7   2   9        3.92        8.34     15.04 o 
  -6   2   9       31.40       49.58     31.14 o 
  -5   2   9     1162.01     1113.42     97.64 o 
  -4   2   9      237.79      216.93     82.52 o 
  -3   2   9      260.96      277.21     53.30 o 
  -2   2   9     1390.85     1358.49     54.25 o 
  -1   2   9      577.93      533.50     60.96 o 
   0   2   9      214.87      202.90     36.14 o 
   1   2   9      252.65      297.17     36.81 o 
   2   2   9      309.27      288.18     39.56 o 
   3   2   9       15.59       -2.10     22.13 o 
  -8   3   9      723.44      694.14     48.25 o 
  -7   3   9      176.88      167.39     24.87 o 
  -6   3   9        5.78       23.81     30.14 o 
  -5   3   9      171.88      149.08     46.97 o 
  -4   3   9      494.92      538.82     73.28 o 
  -3   3   9     1238.86     1267.93    100.63 o 
  -2   3   9       15.48       47.62     27.92 o 
  -1   3   9      619.84      692.41     53.18 o 
   0   3   9     1114.51     1141.22     52.99 o 
   1   3   9        9.86       32.07     36.47 o 
   2   3   9        0.53      -17.47     21.62 o 
   3   3   9      331.45      357.39     69.68 o 
  -8   4   9        3.76       18.97     19.60 o 
  -7   4   9       54.07       37.65     17.31 o 
  -6   4   9      567.26      580.85     51.52 o 
  -5   4   9      474.93      542.47     83.18 o 
  -4   4   9        8.31       19.84     26.66 o 
  -3   4   9      350.19      312.49     68.19 o 
  -2   4   9      280.80      343.00     59.48 o 
  -1   4   9      130.96      126.47     31.61 o 
   0   4   9      217.74      215.54     38.55 o 
   1   4   9        4.54        4.84     21.42 o 
   2   4   9      374.13      468.12     64.72 o 
   3   4   9      671.60      660.88     74.01 o 
  -8   5   9      468.95      450.20     35.79 o 
  -7   5   9      210.23      224.21     28.67 o 
  -6   5   9       67.45       63.04     46.05 o 
  -5   5   9     1352.58     1410.67    170.33 o 
  -4   5   9      113.79       92.18     36.02 o 
  -3   5   9       21.68       40.66     28.94 o 
  -2   5   9       17.03       28.75     27.84 o 
  -1   5   9       45.24       57.24     28.39 o 
   0   5   9      385.89      484.52     58.57 o 
   1   5   9      464.19      499.81     44.70 o 
   2   5   9      197.62      191.23     40.23 o 
   3   5   9       39.31       24.66     36.80 o 
  -8   6   9       34.78       22.23     18.87 o 
  -7   6   9      409.27      428.82    125.72 o 
  -6   6   9      574.74      543.83     66.89 o 
  -5   6   9      140.79      101.62     43.33 o 
  -4   6   9        5.48       27.44     34.14 o 
  -3   6   9        6.95        8.32     24.06 o 
  -2   6   9       75.33       66.92     28.75 o 
  -1   6   9      320.49      300.79     48.71 o 
   0   6   9      745.39      747.40     43.77 o 
   1   6   9       79.77       74.54     27.47 o 
   2   6   9      552.52      585.88     38.88 o 
   3   6   9      504.75      553.82     77.15 o 
  -8   7   9      192.91      180.09     30.42 o 
  -7   7   9       50.38       54.13     26.59 o 
  -6   7   9        9.67        6.26     19.63 o 
  -5   7   9      106.35      124.64     51.36 o 
  -4   7   9      551.62      544.03     55.37 o 
  -3   7   9      159.76      119.16     36.25 o 
  -2   7   9       10.06       22.62     21.94 o 
  -1   7   9      216.35      231.31     59.22 o 
   0   7   9      137.56      129.81     41.49 o 
   1   7   9      158.98      147.12     73.23 o 
   2   7   9        0.10       12.47     35.64 o 
  -8   8   9       13.72       37.00     56.69 o 
  -7   8   9       96.44      116.00     28.53 o 
  -6   8   9       76.72       63.72     24.51 o 
  -5   8   9      203.94      229.30     54.21 o 
  -4   8   9      244.78      289.33     78.04 o 
  -3   8   9      122.40      148.91     40.23 o 
  -2   8   9      546.44      588.43     60.49 o 
  -1   8   9      334.84      293.78     83.41 o 
   0   8   9      295.51      306.98     58.54 o 
   1   8   9      372.59      251.66    149.51 o 
   2   8   9       46.21       59.85     49.44 o 
  -8   9   9       81.78       72.32     55.84 o 
  -7   9   9        8.47        5.17     20.16 o 
  -6   9   9      281.20      261.85     30.31 o 
  -5   9   9      140.10      194.58     55.91 o 
  -4   9   9      502.58      451.18     62.92 o 
  -3   9   9       84.79      121.84     60.34 o 
  -2   9   9        0.20       15.46     38.10 o 
  -1   9   9      662.12      649.69    106.21 o 
   0   9   9        2.31       27.91     19.93 o 
   1   9   9      240.90      247.06     90.64 o 
   2   9   9       40.08       54.68     40.02 o 
  -7  10   9        6.77       22.43     17.26 o 
  -6  10   9      143.23      134.68     26.14 o 
  -5  10   9       67.60       87.07     38.16 o 
  -4  10   9       15.55        9.77     32.37 o 
  -3  10   9       13.03       11.38     30.65 o 
  -2  10   9       56.48       64.47     42.26 o 
  -1  10   9       39.93       50.73     26.03 o 
   0  10   9        6.00       16.88     21.73 o 
   1  10   9       24.95       26.80     18.21 o 
   2  10   9        9.77      -37.92     37.92 o 
  -7  11   9       58.70       45.16     27.09 o 
  -6  11   9       84.68       65.07     21.60 o 
  -5  11   9        4.78       17.25     13.67 o 
  -4  11   9      580.30      637.99     53.47 o 
  -3  11   9      674.39      751.57     55.83 o 
  -2  11   9        0.10      -12.19     28.98 o 
  -1  11   9      567.37      592.53     43.37 o 
   0  11   9      496.52      478.98     64.06 o 
   1  11   9       23.91       20.86     42.67 o 
   2  11   9       90.30      115.81     41.18 o 
  -7  12   9        7.05        9.11     19.57 o 
  -6  12   9      182.08      205.93     32.73 o 
  -5  12   9      726.85      681.90     77.48 o 
  -4  12   9      398.28      410.00     53.07 o 
  -3  12   9      314.59      348.82     49.33 o 
  -2  12   9     1349.32     1342.97     72.90 o 
  -1  12   9      820.85      938.09     68.69 o 
   0  12   9      229.76      186.51     30.73 o 
   1  12   9      569.96      548.16     81.41 o 
  -7  13   9      162.13      164.65     27.29 o 
  -6  13   9      164.87      127.24     45.54 o 
  -5  13   9       89.07      103.79     43.66 o 
  -4  13   9     1480.09     1503.42     71.66 o 
  -3  13   9      501.94      568.03     51.52 o 
  -2  13   9       45.12       56.47     31.84 o 
  -1  13   9      841.61      800.51     56.71 o 
   0  13   9      248.78      170.08     64.51 o 
   1  13   9       26.58       17.97     43.95 o 
   2  13   9        0.31       38.87     51.92 o 
  -6  14   9      372.67      366.44     43.33 o 
  -5  14   9      139.16      133.37     35.94 o 
  -4  14   9        1.87        9.85     31.20 o 
  -3  14   9      173.32      193.24     44.64 o 
  -2  14   9      178.97      197.71     37.08 o 
  -1  14   9      224.07      196.96     74.88 o 
   0  14   9        1.84       51.67     42.21 o 
   1  14   9        4.65       29.04     43.41 o 
  -6  15   9      385.15      318.52     67.59 o 
  -5  15   9      641.73      579.97     69.14 o 
  -4  15   9       47.80       42.87     34.28 o 
  -3  15   9       24.04       33.21     27.43 o 
  -2  15   9        1.65       31.03     26.30 o 
  -1  15   9      238.31      225.74     50.08 o 
   0  15   9      108.49      155.83     69.39 o 
   1  15   9      694.16      679.13     91.73 o 
  -6  16   9      219.90      138.84     42.81 o 
  -5  16   9       81.00       53.37     33.69 o 
  -4  16   9      110.18      119.44     39.18 o 
  -3  16   9       33.68       15.31     31.88 o 
  -2  16   9       75.98       70.16     33.45 o 
  -1  16   9       86.41      114.82     63.52 o 
   0  16   9      563.62      651.30     99.50 o 
  -5  17   9        8.88       12.20     35.13 o 
  -4  17   9        7.22       27.83     26.57 o 
  -3  17   9      212.55      209.68     45.31 o 
  -2  17   9       44.87       28.14     31.02 o 
  -1  17   9        0.12        8.67     45.72 o 
   0  17   9       81.39       26.52     42.33 o 
  -5  18   9      600.79      444.52     51.86 o 
  -4  18   9      147.51      129.83     44.17 o 
  -3  18   9      186.22      165.99     38.30 o 
  -2  18   9      382.22      341.03     69.55 o 
  -1  18   9        4.44       -4.13     49.52 o 
  -4  19   9       12.96      112.85     46.60 o 
  -3  19   9       78.07       43.92     29.47 o 
  -2  19   9        0.48       -9.54     35.02 o 
  -1  19   9       54.76       66.83     62.74 o 
  -7   0  10       35.07       65.22     66.29 o 
  -6   0  10      700.09      752.12     73.35 o 
  -5   0  10     1253.56     1126.73    174.58 o 
  -4   0  10       24.88       58.28     36.51 o 
  -3   0  10      855.75      938.72    196.48 o 
  -1   0  10       48.94       46.88     38.58 o 
   0   0  10      147.40      130.64     50.35 o 
   1   0  10       75.29       92.68     49.52 o 
   2   0  10        3.69       41.59     52.54 o 
  -7   1  10      594.96      650.97     83.60 o 
  -6   1  10       12.71       22.33     30.36 o 
  -5   1  10       63.97       41.34     24.22 o 
  -4   1  10      359.12      335.59    104.69 o 
  -3   1  10       81.17       84.67     33.19 o 
  -2   1  10       16.97       19.55     26.40 o 
  -1   1  10       13.33       34.61     28.23 o 
   0   1  10        8.36       29.25     25.61 o 
   1   1  10       69.05       55.60     24.85 o 
   2   1  10      130.35      146.64     47.92 o 
  -7   2  10        7.16       50.75     37.84 o 
  -6   2  10      151.40      210.24     44.34 o 
  -5   2  10      260.84      290.50     49.42 o 
  -4   2  10       38.87       37.84     22.55 o 
  -3   2  10      147.08      135.02     53.90 o 
  -2   2  10      199.07      239.60     51.27 o 
  -1   2  10     1183.11     1316.55     64.32 o 
   0   2  10      188.71      193.96     38.08 o 
   1   2  10      383.29      391.08     47.55 o 
   2   2  10      164.59      178.52     45.63 o 
  -7   3  10       39.36       54.37     39.06 o 
  -6   3  10      134.35       84.81     30.57 o 
  -5   3  10       77.29       70.73     28.08 o 
  -4   3  10        2.89       21.19     20.09 o 
  -3   3  10      348.01      376.36     59.85 o 
  -2   3  10      358.98      376.78     56.50 o 
  -1   3  10       11.37       31.01     26.52 o 
   0   3  10       62.39       34.13     29.14 o 
   1   3  10      540.68      540.41     45.79 o 
  -7   4  10       43.76       54.07     44.67 o 
  -6   4  10      487.99      435.70     53.99 o 
  -5   4  10      129.43      154.98     34.65 o 
  -4   4  10      492.84      483.97     59.24 o 
  -3   4  10        9.42       20.17     26.19 o 
  -2   4  10      214.54      216.96     48.98 o 
  -1   4  10      129.67       84.13     53.16 o 
   0   4  10        0.59       39.06     28.22 o 
   1   4  10        8.98      -10.20     24.28 o 
  -7   5  10       18.49       14.16     31.88 o 
  -6   5  10        4.47       32.28     29.56 o 
  -5   5  10      104.65       91.07     40.43 o 
  -4   5  10      132.74      132.66     34.34 o 
  -3   5  10       27.22       33.27     21.28 o 
  -2   5  10        0.45       35.11     23.76 o 
  -1   5  10       27.48       24.37     23.19 o 
   0   5  10        5.54       -3.09     22.70 o 
   1   5  10        9.64       56.91     46.51 o 
  -7   6  10       54.03       40.65     30.53 o 
  -6   6  10        3.02       28.34     29.02 o 
  -5   6  10      218.31      223.45     52.10 o 
  -4   6  10      121.69      124.92     61.21 o 
  -3   6  10       64.39       50.94     30.36 o 
  -2   6  10      187.65      164.79     42.99 o 
  -1   6  10      103.33      131.19     37.92 o 
   0   6  10      536.34      529.85     61.55 o 
   1   6  10       11.77       16.70     26.06 o 
  -7   7  10       24.63       40.76     53.47 o 
  -6   7  10       95.15       95.10     37.55 o 
  -5   7  10      290.28      222.66     53.95 o 
  -4   7  10       11.81       11.65     44.03 o 
  -3   7  10      492.87      551.39     52.02 o 
  -2   7  10     1180.64     1224.64     78.59 o 
  -1   7  10       90.42       45.61     37.43 o 
   0   7  10      513.53      290.89    159.47 o 
   1   7  10      348.74      329.90     64.78 o 
  -7   8  10        1.87       19.58     40.72 o 
  -6   8  10       98.31      119.07     42.75 o 
  -5   8  10      462.36      507.80     73.07 o 
  -4   8  10      243.60      310.96     52.89 o 
  -3   8  10       62.07       69.25     33.63 o 
  -2   8  10      842.95      848.46     53.25 o 
  -1   8  10      638.30      646.36     65.54 o 
   0   8  10       34.78       16.89     37.83 o 
   1   8  10       45.49       12.39     34.49 o 
  -6   9  10      252.40      275.03     74.65 o 
  -5   9  10       64.73       83.50     41.84 o 
  -4   9  10      711.99      791.90     65.41 o 
  -3   9  10      174.85      164.87     40.14 o 
  -2   9  10       20.35       33.48     24.93 o 
  -1   9  10        6.36        0.54     16.62 o 
   0   9  10        9.38       15.26     18.38 o 
   1   9  10      160.37      157.77     66.99 o 
  -6  10  10      555.17      536.82     72.37 o 
  -5  10  10      253.10      244.72     56.38 o 
  -4  10  10        4.73        7.75     37.02 o 
  -3  10  10      282.11      310.66     48.82 o 
  -2  10  10       62.38       22.39     31.86 o 
  -1  10  10       27.55       30.62     30.05 o 
   0  10  10       41.21       74.05     28.04 o 
  -6  11  10       56.23       35.15     27.33 o 
  -5  11  10      322.71      255.06     63.25 o 
  -4  11  10        4.85       15.72     34.34 o 
  -3  11  10       11.55       33.25     36.28 o 
  -2  11  10       32.04       32.79     33.00 o 
  -1  11  10       87.07       33.45     24.12 o 
   0  11  10       77.77       48.57     42.42 o 
  -6  12  10       73.13       74.83     31.71 o 
  -5  12  10       26.69       11.12     24.02 o 
  -4  12  10        8.47        6.97     32.02 o 
  -3  12  10        0.83       28.30     27.98 o 
  -2  12  10       26.24        1.81     26.74 o 
  -1  12  10       87.78       45.14     30.81 o 
   0  12  10       31.87       85.99     61.79 o 
  -5  13  10      283.34      254.81     50.86 o 
  -4  13  10       97.15       93.04     43.37 o 
  -3  13  10      132.97      104.12     37.59 o 
  -2  13  10        2.72       24.24     26.22 o 
  -1  13  10        4.75        3.69     20.68 o 
  -5  14  10        0.57        8.12     29.05 o 
  -4  14  10       37.25       48.14     31.50 o 
  -3  14  10      185.38      183.89     43.35 o 
  -2  14  10      134.91      169.55     88.76 o 
  -1  14  10        3.91       30.73     38.16 o 
  -4  15  10      207.48      231.22     40.44 o 
  -3  15  10        6.03       28.97     33.58 o 
  -2  15  10      135.83       89.65     30.63 o 
  -3  16  10       16.75        7.36     24.41 o 
  -5   1  11       45.45       48.50     29.56 o 
  -4   1  11      161.21      136.21     44.87 o 
  -3   1  11       65.95       33.95     36.55 o 
  -2   1  11       98.05      125.22     49.42 o 
  -1   1  11      356.57      377.26     58.46 o 
   0   1  11       51.75       36.30     23.05 o 
  -6   2  11      213.96      216.62     53.66 o 
  -5   2  11      166.31      181.12     49.03 o 
  -4   2  11        2.38       14.15     16.79 o 
  -3   2  11      156.04      122.29     50.60 o 
  -2   2  11      268.02      211.73     50.50 o 
  -1   2  11      130.52       65.55     34.88 o 
   0   2  11      689.06      707.74     49.63 o 
  -5   3  11      214.41      196.53     44.67 o 
  -4   3  11       63.39       12.67     23.97 o 
  -3   3  11      347.97      318.02     58.25 o 
  -2   3  11       54.91       29.59     22.98 o 
  -1   3  11       14.38       41.86     29.18 o 
  -6   4  11       76.23       48.32     48.20 o 
  -5   4  11      385.46      352.52     55.68 o 
  -4   4  11      717.06      683.10     97.35 o 
  -3   4  11       56.24       63.37     25.02 o 
  -2   4  11      382.96      429.24     72.95 o 
  -1   4  11      284.88      225.58     52.35 o 
  -5   5  11       56.84       16.33     33.02 o 
  -4   5  11      108.20      136.78     45.29 o 
  -3   5  11      317.03      301.05     56.28 o 
  -2   5  11      559.48      518.13     85.89 o 
  -1   5  11        7.41        4.03     20.79 o 
  -5   6  11      266.53      216.07     70.48 o 
  -4   6  11       57.75       40.01     26.73 o 
  -3   6  11        5.59       12.17     25.68 o 
  -2   6  11        4.73       10.63     25.71 o 
  -1   6  11      200.79      137.29     96.85 o 
  -5   7  11       59.55       52.59     39.79 o 
  -4   7  11       15.77       27.14     41.01 o 
  -3   7  11       56.28       40.38     28.41 o 
  -2   7  11       12.69       15.24     20.89 o 
  -1   7  11      133.94      133.49     39.54 o 
  -5   8  11        0.39       -0.82     33.99 o 
  -4   8  11        4.84       43.14     29.67 o 
  -3   8  11       34.66       50.28     25.47 o 
  -2   8  11       10.25       -2.57     25.72 o 
  -1   8  11       38.58       12.35     25.57 o 
  -4   9  11      225.99      196.33     43.95 o 
  -3   9  11       60.78       54.60     40.52 o 
  -2   9  11       47.39       12.35     26.69 o 
  -4  10  11        7.10       19.16     42.46 o 
  -3  10  11        1.87       51.67     41.18 o 
  -2  10  11       10.46       44.77     42.67 o 
                                                 
